# Supplementary material for: Dipeptide species regulate p38MAPK–Smad3 signalling to maintain chronic myelogenous leukaemia stem cells
Source: Nat Commun. 2015 Aug 20;6:8039. doi: 10.1038/ncomms9039 (PMC4560789; doi:10.1038/ncomms9039)
Supplement: Supplementary Data 1 — Metabolomics data for CML stem cells and normal HSCs [file ncomms9039-s2.xlsx]

## Sheet: Explanation
Supplementary Data 1		Metabolome analysis among CML stem cells and normal HSCs
	OrigScale		Values are normalized in terms of raw area counts.
			For a single day run, this is equivalent to the raw data.
	ScaledImpData		Each biochemical in OrigScale is rescaled to set the median equal to 1.
			Then, missing values are imputed with the minimum.
	DNANormImpData		Values for biochemical in OrigScale are normalized by measured DNA concentrations
			Each biochemical is then re-scaled to have median equal to 1.
			Missing values are imputed with the minimum.
	Pathway Heat Map		This is the heat map associated with the statistical analysis of the data.
			Indicates ratios, p- and q-values for each comparison.
			0.55	Green: indicates significant difference (p≤0.05) between the groups shown, metabolite ratio of < 1.00
			0.76	Light Green: narrowly missed statistical cutoff for significance 0.05<p<0.10, metabolite ratio of < 1.00
			1.71	Red: indicates significant difference (p≤0.05) between the groups shown; metabolite ratio of ≥ 1.00
			1.32	Light Red: narrowly missed statistical cutoff for significance 0.05<p<0.10, metabolite ratio of ≥ 1.00
			1.2	Non-colored text and cell: mean values are not significantly different for that comparison
		* indicates compounds that have not been officially "plexed" (based on a standard), but we are confident in its identity
		** samples without a DNA measure (i.e. the media) are lost by this normalization, as well as any compounds that were only detected in these samples
	Box Plots - Alpha		Box plots are provided for each biochemical detected, sorted alphabetically by biochemical name.
	Box Plots - Pathway		Box plots are provided for each biochemical detected, sorted by biochemical pathway.
	The Study 1 was to compare differences in stem cell metabolism among chronic myeloid leukaemia (CML) stem cells and normal haematopoietic stem cells (NHC), their committed progenitors, and mature cells. The Study 2 examines the metabolism of normal haematopoietic stem cells, their committed progenitors, and mature cells from wild type mice (and Foxo3a-deficient mice). The Study 2 (age) examines t…

## Sheet: Pathway Heat Map
	Kanazawa University KANU-01-13VW CML and HSC comparisons and Effects of Foxo3a knockout
	Heat map of statistically significant biochemicals profiled in this study. Red and green shaded cells indicate p≤0.05 (red indicates that the mean values are significantly higher for that comparison; green values significantly lower). Light red and light green shaded cells indicate 0.05<p<0.10 (light red indicates that the mean values trend higher for that comparison; light green values trend low…
											Fold of Change																								Statistical Values
										X	Study 1									Study 2														X	Study 1
											NHC Prec.	NHC Diff.	CML Stem	NHC Diff.	CML Prec.	CML Diff.	CML Prec.	CML Diff.	CML Diff.	Prec. 2mo WT	Diff. 2mo WT	Stem 2mo KO	Stem 6mo WT	Stem 18mo WT	Diff. 2mo WT	Prec. 2mo KO	Diff. 2mo KO	Prec. 2mo KO	Diff. 2mo KO	Stem 6mo KO	Diff. 2mo KO	Stem 6mo KO	Stem 8mo WT		NHC Prec.		NHC Diff.		CML Stem		NHC Diff.		CML Prec.		CML Diff.		CML Prec.		CML Diff.
																																			NHC Stem		NHC Stem		NHC Stem		NHC Prec.		NHC Prec.		NHC Diff.		CML Stem		CML Stem
	Pathway Sort Order	Super Pathway	Sub Pathway	Biochemical Name	Platform	Comp ID	KEGG	HMDB	PUBCHEM	X	NHC Stem	NHC Stem	NHC Stem	NHC Prec.	NHC Prec.	NHC Diff.	CML Stem	CML Stem	CML Prec.	Stem 2mo WT	Stem 2mo WT	Stem 2mo WT	Stem 2mo WT	Stem 2mo WT	Prec. 2mo WT	Prec. 2mo WT	Diff. 2mo WT	Stem 2mo KO	Stem 2mo KO	Stem 2mo KO	Prec. 2mo KO	Stem 6mo WT	Stem 6mo WT	X	p-value	q-value	p-value	q-value	p-value	q-value	p-value	q-value	p-value	q-value	p-value	q-value	p-value	q-value	p-value
	1	Amino Acid	Glycine, Serine and Threonine Metabolism	glycine	GC/MS	11777	C00037	HMDB00123	750		0.99	1.09	0.91	1.1	0.82	0.79	0.9	0.95	1.06	1.08	0.97	0.95	1.15	0.92	0.89	0.91	0.85	1.03	0.86	1.26	0.84	1.04	0.8		0.9245	0.9748	0.2621	0.522	0.3543	0.2786	0.6162	0.5541	0.4285	0.0762	0.0817	0.1251	0.438	0.0569	0.6584
	9			serine	GC/MS	1648	C00065	HMDB00187	5951		0.92	1.09	0.9	1.18	0.84	0.74	0.86	0.9	1.04	0.98	0.94	0.85	1.03	0.89	0.96	1.01	0.94	1.17	1.05	1.36	0.9	1.12	0.86		0.5616	0.9745	0.4425	0.5832	0.4552	0.2823	0.3016	0.5541	0.2981	0.0594	0.1498	0.1251	0.4086	0.0556	0.579
	14			threonine	GC/MS	1284	C00188	HMDB00167	6288		0.95	0.98	1.02	1.03	1.04	1.02	0.98	0.98	1	1	1.01	0.85	1.03	0.98	1.01	0.86	1.02	1.01	1.21	1.43	1.2	1.19	0.96		0.6479	0.9745	0.8523	0.6027	0.9033	0.3899	0.7642	0.5541	0.5753	0.096	0.8552	0.3387	0.842	0.0913	0.8883
	15			N-acetylthreonine	209	33939	C01118		152204		0.95	1.06	0.51	1.12	0.72	0.66	1.33	1.37	1.03	0.95	0.86	0.82	0.57	0.05	0.91	0.56	0.73	0.65	0.77	0.48	1.19	0.69	0.09		0.7269	0.9745	0.7418	0.5832	0.2429	0.2352	0.5986	0.5541	0.2758	0.0575	0.1355	0.1251	0.4422	0.0569	0.4227
	24		Alanine and Aspartate Metabolism	alanine	GC/MS	1126	C00041	HMDB00161	5950		0.86	0.95	1.03	1.11	1.43	1.18	1.19	1.09	0.91	1.04	1.16	1.28	1.27	1.54	1.12	1.56	1.03	1.27	0.93	1.02	0.74	1.02	1.21		0.6495	0.9745	0.7074	0.5832	0.7505	0.3449	0.7314	0.5541	0.4323	0.0764	0.6406	0.281	0.1737	0.048	0.8316
	27			aspartate	GC/MS	15996	C00049	HMDB00191	5960		1.02	1.07	0.72	1.05	0.85	0.62	1.2	0.92	0.77	1.04	0.9	0.89	0.76	0.71	0.86	0.76	0.85	0.89	0.85	1	0.96	1.18	0.94		0.8952	0.9745	0.6058	0.5832	0.1116	0.1674	0.7086	0.5541	0.279	0.0575	0.0824	0.1251	0.2735	0.055	0.6938
	29			asparagine	GC/MS	512	C00152	HMDB00168	6267		0.93	1.15	0.96	1.24	0.76	0.68	0.74	0.82	1.11	0.92	0.96	0.86	0.99	0.97	1.04	0.7	0.73	0.74	0.81	1.39	1.09	1.21	0.98		0.7056	0.9745	0.3632	0.581	0.7372	0.3427	0.3521	0.5541	0.2965	0.0594	0.1037	0.1251	0.3305	0.055	0.4827
	36		Glutamate Metabolism	glutamate	209	57	C00025	HMDB00148	611		1.13	0.98	1.12	0.87	0.8	0.69	0.81	0.61	0.75	0.72	0.65	0.82	0.88	1.16	0.9	0.98	0.86	0.87	0.68	1.28	0.79	1.19	1.31		0.3262	0.8426	0.5547	0.5832	0.6527	0.3207	0.294	0.5541	0.1853	0.0464	0.0328	0.1251	0.3645	0.055	0.0914
	37			glutamine	209	53	C00064	HMDB00641	5961		0.98	1.04	1.22	1.06	0.69	0.66	0.56	0.57	1.02	0.92	0.89	0.88	1.91	2.38	0.97	0.83	0.85	0.87	0.87	2.22	1	1.02	1.24		0.8622	0.9745	0.6824	0.5832	0.9104	0.3903	0.6238	0.5541	0.1273	0.0438	0.0966	0.1251	0.3696	0.055	0.3849
	39			N-acetylglutamine	208	33943	C02716	HMDB06029	182230		1.1	0.93	0.84	0.84	0.32	0.33	0.42	0.37	0.87	1.27	0.7	0.91	1.25	1.23	0.55	0.34	0.91	0.47	0.7	1.91	1.49	1.38	0.98		0.5736	0.9745	0.7289	0.5832	0.486	0.2897	0.6671	0.5541	0.1518	0.0447	0.4813	0.2473	0.32	0.055	0.2504
	47			pyroglutamine*	208	46225			134508		1	1.01	0.76	1.02	0.93	0.96	1.21	1.28	1.05	0.96	0.94	0.81	0.48	0.14	0.97	0.6	0.76	0.71	0.89	0.54	1.24	0.89	0.29		0.9157	0.9745	0.6387	0.5832	0.4383	0.2786	0.7556	0.5541	0.3986	0.0726	0.4682	0.2428	0.5154	0.0624	0.4652
	50		Histidine Metabolism	histidine	209	59	C00135	HMDB00177	6274		0.97	1.07	1.11	1.11	0.77	0.66	0.67	0.64	0.95	0.96	0.89	0.84	1.3	1.49	0.92	0.73	0.88	0.84	0.92	1.7	1.1	1.1	1.15		0.6635	0.9745	0.5319	0.5832	0.9455	0.3974	0.4129	0.5541	0.1178	0.0429	0.0975	0.1251	0.3692	0.055	0.312
	69		Lysine Metabolism	lysine	208	1301	C00047	HMDB00182	5962		1.03	1.05	0.97	1.02	0.97	0.88	1.03	0.96	0.93	0.9	0.89	0.91	0.93	0.96	0.99	0.89	0.98	0.88	0.96	0.96	1.09	0.94	1.03		0.6304	0.9745	0.4851	0.5832	0.5638	0.2983	0.6951	0.5541	0.3591	0.0695	0.3605	0.2007	0.3184	0.055	0.6952
	81			3-methylglutarylcarnitine-2	208	46548		HMDB00552	128145		1.26	1.21	0.5	0.97	0.55	0.39	1.39	0.94	0.68	1.11	0.86	0.8	0.8	0.26	0.78	0.31	0.67	0.44	0.72	0.45	1.66	0.44	0.33		0.4592	0.9226	0.6103	0.5832	0.1123	0.1674	0.8973	0.5913	0.1586	0.045	0.1471	0.1251	0.3421	0.055	0.9422
	93		Phenylalanine and Tyrosine Metabolism	phenylalanine	208	64	C00079	HMDB00159	6140		0.99	1.08	0.85	1.09	0.62	0.57	0.72	0.73	1.01	0.91	0.82	0.76	0.89	0.76	0.9	0.54	0.75	0.66	0.81	1.22	1.24	1.03	0.86		0.9063	0.9745	0.7046	0.5832	0.4117	0.2786	0.6742	0.5541	0.0931	0.0422	0.141	0.1251	0.2966	0.055	0.3079
	104			phenylacetylglycine	209	33945	C05598	HMDB00821	68144		0.99	1.13	0.6	1.15	0.59	0.52	0.97	0.99	1.02	0.9	0.8	0.76	0.69	0.32	0.89	0.54	0.65	0.65	0.69	0.8	1.07	0.88	0.46		0.8935	0.9745	0.623	0.5832	0.001	0.0072	0.6076	0.5541	0.1836	0.0464	0.138	0.1251	0.5245	0.0631	0.8543
	106			tyrosine	208	1299	C00082	HMDB00158	6057		0.99	1.1	0.86	1.11	0.61	0.54	0.7	0.69	0.98	0.93	0.82	0.78	0.9	0.78	0.88	0.55	0.75	0.65	0.78	1.18	1.2	1.03	0.87		0.9174	0.9745	0.6764	0.5832	0.4439	0.2786	0.6528	0.5541	0.0911	0.0422	0.1436	0.1251	0.2739	0.055	0.2565
	115			4-hydroxyphenylpyruvate	209	1669	C01179	HMDB00707	979		0.93	1.01	0.82	1.08	0.53	0.76	0.61	0.94	1.55	1.02	0.75	0.65	0.86	0.89	0.73	0.46	0.78	0.72	0.89	1.22	1.24	0.92	1.04		0.7571	0.9745	0.9761	0.6439	0.3078	0.277	0.8221	0.5574	0.1605	0.045	0.4565	0.2411	0.0419	0.0178	0.6804
	120			phenol sulfate	209	32553	C02180	HMDB60015	74426		2.42	35.35	1.95	14.62	0.6	0.07	0.74	1.34	1.82	1.75	1.57	0.85	0.66	1.52	0.9	0.44	0.73	0.9	1.36	1.05	1.5	1.35	2.31		0.1718	0.709	0.4187	0.5832	0.1127	0.1674	0.557	0.5541	0.2989	0.0594	0.5792	0.2718	0.3995	0.0552	0.2994
	176		Tryptophan Metabolism	tryptophan	208	54	C00078	HMDB00929	6305		1	1.1	0.95	1.1	0.56	0.52	0.59	0.61	1.03	0.93	0.78	0.77	1.03	1.02	0.84	0.5	0.76	0.61	0.78	1.54	1.29	1.16	1		0.9438	0.9834	0.746	0.5832	0.6595	0.3216	0.7301	0.5541	0.0682	0.0422	0.1736	0.1276	0.3102	0.055	0.3348
	185			3-indoxyl sulfate	209	27672		HMDB00682	10258		1.56	4.09	2.07	2.61	1.11	0.83	0.84	1.63	1.94	0.68	0.65	0.56	0.31	0.79	0.96	0.51	0.9	0.62	1.05	0.9	1.69	1.64	2.59		0.1072	0.6297	0.148	0.4	0.0317	0.078	0.244	0.5541	0.7832	0.1238	0.7755	0.3174	0.5522	0.0659	0.188
	186			kynurenine	208	15140	C00328	HMDB00684	161166		0.97	1.07	0.56	1.1	0.6	0.58	1.05	1.12	1.06	0.94	0.8	0.76	0.64	0.17	0.84	0.53	0.74	0.66	0.77	0.49	1.17	0.58	0.26		0.8148	0.9745	0.7966	0.5843	0.0726	0.1449	0.71	0.5541	0.0918	0.0422	0.1906	0.1338	0.7066	0.0798	0.5148
	217		Leucine, Isoleucine and Valine Metabolism	leucine	208	60	C00123	HMDB00687	6106		0.98	1.09	0.83	1.11	0.6	0.55	0.71	0.72	1.01	0.9	0.81	0.76	0.87	0.76	0.91	0.55	0.76	0.65	0.81	1.2	1.26	1.05	0.87		0.8375	0.9745	0.6411	0.5832	0.3875	0.2786	0.5803	0.5541	0.0687	0.0422	0.0848	0.1251	0.2938	0.055	0.3011
	220			4-methyl-2-oxopentanoate	209	22116	C00233	HMDB00695	70		1.03	0.72	1.04	0.7	1.81	0.98	1.79	0.68	0.38	1.49	1.54	0.93	0.75	1.36	1.03	1.28	0.56	2.05	0.93	1.79	0.45	2.21	1.81		0.8858	0.9745	0.8143	0.5843	0.8386	0.3694	0.5904	0.5541	0.3352	0.0658	0.8898	0.344	0.104	0.0308	0.2601
	225			isovalerylcarnitine	208	34407		HMDB00688	6426851		2.26	0.47	2.06	0.21	0.41	1	0.45	0.23	0.51	0.24	0.18	0.48	0.63	1.03	0.74	1.17	2.48	0.59	0.92	1.91	1.57	1.45	1.62		0.4229	0.9226	0.1929	0.4267	0.2906	0.2652	0.2412	0.5541	0.4037	0.0729			0.2413	0.055	0.082
	229			beta-hydroxyisovaleroylcarnitine	208	35433					1.86	1.73	3.33	0.93	2.99	0.26	1.66	0.13	0.08	2.41	1	2.35	1.68	2.15	0.41	2.77	1.34	2.84	0.57	0.79	0.2	1.1	1.28		0.4843	0.9226	0.5262	0.5832	0.3486	0.2786	0.7858	0.5541	0.0526	0.0422	0.171	0.1276	0.0308	0.0155	0.1387
	246			isoleucine	208	1125	C00407	HMDB00172	6306		1	1.11	0.87	1.11	0.63	0.59	0.72	0.75	1.03	0.92	0.85	0.79	0.89	0.8	0.93	0.58	0.75	0.68	0.81	1.15	1.19	1.02	0.9		0.9779	0.9843	0.6242	0.5832	0.4419	0.2786	0.6315	0.5541	0.0897	0.0422	0.1486	0.1251	0.2472	0.055	0.2879
	249			3-methyl-2-oxovalerate	209	15676	C00671	HMDB03736	47		2.86	2.31	3.51	0.8	2.35	1.06	1.92	0.69	0.36	1.75	0.72	1.01	0.77	1.62	0.41	0.71	1.59	1.24	1.13	2.21	0.91	2.89	2.11		0.2379	0.709	0.0458	0.2938	0.025	0.0667	0.7689	0.5541	0.2466	0.0539	0.6378	0.281	0.0705	0.0244	0.2575
	250			2-methylbutyrylcarnitine (C5)	208	45095		HMDB00378	6426901		0.44	0.7	1.46	1.6	2.15	0.2	0.65	0.1	0.15	0.19	0.12	1.29	0.73	1.39	0.64	0.86	1	0.13	0.09	1.18	0.75	2.09	1.9		0.4447	0.9226	0.7733	0.5843	0.633	0.3184	0.523	0.5541	0.4228	0.0758	0.0584	0.1251	0.5642	0.0669	0.0329
	258			valine	208	1649	C00183	HMDB00883	6287		1.01	1.08	0.86	1.07	0.62	0.6	0.73	0.75	1.04	0.94	0.84	0.8	0.92	0.77	0.89	0.56	0.77	0.66	0.81	0.8	1.22	0.69	0.84		0.9577	0.9843	0.7153	0.5832	0.4318	0.2786	0.7439	0.5541	0.0428	0.0422	0.1425	0.1251	0.2864	0.055	0.3421
	262			isobutyrylcarnitine	208	33441		HMDB00736	168379		0.95	1.78	0.77	1.88	0.96	0.25	1.18	0.58	0.49	0.46	0.56	1.48	0.85	0.6	1.23	1.56	1.12	0.48	0.42	1.1	0.88	1.91	0.7		0.7534	0.9745	0.5922	0.5832	0.4017	0.2786	0.5304	0.5541	0.9399	0.1447	0.2251	0.1453	0.8397	0.0913	0.8212
	268		Methionine, Cysteine, SAM and Taurine Metabolism	methionine	208	1302	C00073	HMDB00696	6137		0.99	1.07	0.86	1.08	0.63	0.57	0.72	0.71	0.99	0.92	0.83	0.8	0.92	0.82	0.9	0.58	0.76	0.66	0.79	1.26	1.19	1.1	0.9		0.9106	0.9745	0.7383	0.5832	0.4449	0.2786	0.7088	0.5541	0.1028	0.0422	0.1375	0.1251	0.3394	0.055	0.322
	269			N-acetylmethionine	209	1589	C02712	HMDB11745	448580		1.28	1.22	1.48	0.96	1.25	0.63	1.08	0.52	0.48	1.17	0.82	0.84	0.83	0.83	0.7	0.89	0.85	1.25	0.82	1.3	0.66	1.32	0.99		0.4842	0.9226	0.3505	0.5783	0.2198	0.2324	0.9209	0.5965	0.4577	0.0797	0.1229	0.1251	0.6269	0.0722	0.0806
	270			N-formylmethionine	209	2829	C03145	HMDB01015	439750		1.1	1.07	0.49	0.97	0.18	0.13	0.4	0.29	0.73	0.97	0.36	0.57	0.7	0.14	0.37	0.07	0.86	0.12	0.53	0.93	4.63	0.76	0.2		0.7786	0.9745	0.9284	0.6425	0.1305	0.1846	0.8393	0.5628	0.106	0.0422	0.1634	0.1276	0.2452	0.055	0.0839
	273			methionine sulfoxide	208	18374	C02989	HMDB02005	158980		1.11	0.97	1.12	0.87	1.23	1.41	1.22	1.22	1	1.05	1.05	1.07	0.69	0.53	1	1.13	1.31	1.11	1.28	0.74	1.16	1.15	0.77		0.3722	0.87	0.811	0.5843	0.8262	0.3691	0.4173	0.5541	0.0812	0.0422	0.1924	0.1338	0.4019	0.0552	0.3975
	276			S-adenosylhomocysteine (SAH)	209	42382	C00021	HMDB00939	439155		2.82	0.89	11.54	0.32	3.51	0.49	0.86	0.04	0.04	5.61	0.69	3.33	1.21	3.84	0.12	2.44	2.17	4.11	0.45	2.09	0.11	5.77	3.17		0.721	0.9745	0.9404	0.6439	0.1456	0.1937	0.6882	0.5541	0.3703	0.0695	0.5	0.2502	0.3295	0.055	0.0008
	285			cysteine	GC/MS	31453	C00097	HMDB00574	5862		1.2	1.2	1.2	1	0.98	0.71	0.99	0.71	0.72	0.96	0.77	0.73	1.06	1.2	0.8	0.99	1.29	1.3	1.36	1.95	1.04	1.36	1.13		0.3714	0.87	0.2825	0.5301	0.7137	0.3352	0.9784	0.6132	0.9214	0.1434	0.1536	0.1252	0.8766	0.0939	0.406
	287			cystine	GC/MS	31454	C00491	HMDB00192	67678		0.98	1.31	1.23	1.33	0.41	0.5	0.33	0.53	1.62	0.83	0.77	0.77	1.73	2.08	0.93	0.34	1.19	0.36	1.19	3.49	3.28	1.56	1.2		0.8934	0.9745	0.0424	0.2938	0.9193	0.3903	0.2989	0.5541	0.0999	0.0422	0.1463	0.1251	0.224	0.055	0.5194
	293			cysteine sulfinic acid	GC/MS	37443	C00606	HMDB00996	109		0.56	0.72	0.22	1.28	1.22	1.42	3.06	4.56	1.49	0.79	0.52	0.98	0.37	0.22	0.65	0.5	1.82	0.4	0.96	0.43	2.38	1.15	0.6		0.1919	0.709	0.5921	0.5832	0.0935	0.166	0.961	0.6103	0.7624	0.1213	0.5718	0.2718	0.2178	0.055	0.0011
	295			taurine	209	2125	C00245	HMDB00251	1123		0.94	0.7	0.32	0.74	0.25	0.27	0.73	0.6	0.82	1.41	0.78	1.12	1.69	0.84	0.56	1.45	3.14	1.83	2.2	0.54	1.2	0.35	0.5		0.8123	0.9745	0.3556	0.5783	0.0163	0.0454	0.5452	0.5541	0.095	0.0422	0.0751	0.1251	0.3164	0.055	0.138
	301		Urea cycle; Arginine and Proline Metabolism	arginine	209	1638	C00062	HMDB00517	232		0.98	1.07	0.88	1.09	0.74	0.66	0.83	0.81	0.98	0.96	0.89	0.84	0.97	0.88	0.94	0.65	0.78	0.74	0.84	1.17	1.13	1.01	0.91		0.8299	0.9745	0.5899	0.5832	0.4125	0.2786	0.5361	0.5541	0.1459	0.0447	0.1038	0.1251	0.3793	0.055	0.3375
	303			ornithine	GC/MS	1493	C00077	HMDB03374	6262		1.01	1.13	0.86	1.12	0.88	0.43	1.03	0.56	0.54	1.04	0.86	0.78	0.7	0.89	0.83	3.3	1.17	4.38	1.28	0.98	0.29	1.09	1.26		0.9655	0.9843	0.3435	0.5783	0.4974	0.2915	0.4685	0.5541	0.7058	0.1142	0.1689	0.1276	0.9764	0.1035	0.2289
	304			proline	208	1898	C00148	HMDB00162	145742		1.04	1.07	0.96	1.03	0.81	0.79	0.87	0.88	1.01	0.95	0.89	0.88	0.9	0.83	0.93	0.79	0.9	0.85	0.9	1.05	1.06	1.02	0.92		0.546	0.9658	0.5441	0.5832	0.6467	0.3207	0.8096	0.5574	0.0866	0.0422	0.1575	0.1265	0.2698	0.055	0.3013
	312			dimethylarginine (SDMA + ADMA)	208	36808	C03626	HMDB01539	123831		10.9	5.03	31.96	0.46	3.23	0.85	1.1	0.13	0.12	6.31	0.59	1.25	0.49	3.12	0.09	2.04	6.46	10.31	3.04	5	0.29	12.74	6.39		0.0363	0.6297	0.0684	0.3157	0.001	0.0072	0.0769	0.5541	0.0718	0.0422	0.5611	0.2689	0.4211	0.0561	0.0117
	313			N-acetylarginine	208	33953	C02562	HMDB04620	67427		1.03	1.27	0.87	1.23	0.43	0.35	0.51	0.51	0.99	0.93	0.67	0.87	0.88	0.63	0.73	0.39	0.69	0.42	0.53	1	1.28	1	0.72		0.6798	0.9745	0.1062	0.3449	0.5171	0.2949	0.1307	0.5541	0.0342	0.0422	0.089	0.1251	0.2838	0.055	0.2785
	322			trans-4-hydroxyproline	GC/MS	1366	C01157	HMDB00725	5810		0.88	1.04	0.77	1.18	0.73	0.65	0.84	0.88	1.04	0.89	0.91	0.86	0.98	0.77	1.01	0.58	0.88	0.6	0.92	1.12	1.55	0.99	0.78		0.4574	0.9226	0.7742	0.5843	0.1937	0.225	0.3083	0.5541	0.1393	0.0447	0.0753	0.1251	0.396	0.0552	0.5277
	328		Creatine Metabolism	creatine	208	27718	C00300	HMDB00064	586		1.52	1.41	1.17	0.93	0.76	0.37	0.99	0.45	0.45	3.89	2.67	1.94	1.11	1.64	0.69	1.38	1.77	2.78	2.44	1	0.88	1.74	1.47		0.2032	0.709	0.3096	0.5595	0.4838	0.2897	0.7151	0.5541	0.0429	0.0422	0.1133	0.1251	0.9793	0.1035	0.0052
	329			creatinine	208	513	C00791	HMDB00562	588		1.77	1.3	1.68	0.73	1.47	1.41	1.55	1.09	0.7	2.03	1.37	1	0.31	1.29	0.68	0.33	1.46	0.67	1.99	1.05	2.98	3.37	4.1		0.252	0.7369	0.7354	0.5832	0.9946	0.4099	0.5306	0.5541	0.2856	0.0582	0.5997	0.2759	0.3279	0.055	0.5555
	340		Polyamine Metabolism	spermidine	208	485	C00315	HMDB01257	1102		3.37	2.74	2.64	0.81	1.39	1.16	1.77	1.21	0.68	2.81	1.57	1.18	0.5	1	0.56	0.94	1.36	2.23	1.8	1.07	0.81	2.55	2.01		0.106	0.6297	0.0712	0.3157	0.0659	0.1368	0.4363	0.5541	0.0067	0.0266	0.5507	0.2662	0.0545	0.0201	0.3672
	341			5-methylthioadenosine (MTA)	208	1419	C00170	HMDB01173	439176		1.53	0.52	1.63	0.34	1.49	0.88	1.4	0.28	0.2	1.72	0.39	1.05	0.78	1.67	0.23	1.58	1.16	2.58	0.43	1.65	0.17	2.23	2.14		0.2343	0.709	0.1431	0.4	0.154	0.1975	0.0104	0.4971	0.0193	0.0422	0.2426	0.1488	0.1234	0.0359	0.0103
	350		Guanidino and Acetamido Metabolism	4-guanidinobutanoate	208	15681	C01035	HMDB03464	500		0.81	0.8	0.74	0.98	0.65	0.63	0.71	0.68	0.95	0.73	0.73	0.94	0.74	0.55	0.99	0.61	0.74	0.48	0.57	0.79	1.19	1	0.75		0.0946	0.6297	0.1817	0.4267	0.0871	0.1604	0.8665	0.577	0.1442	0.0447	0.1124	0.1251	0.2236	0.055	0.0003
	353		Glutathione Metabolism	glutathione, oxidized (GSSG)	208	38783	C00127	HMDB03337	65359		1.45	0.46	1.15	0.31	1.44	1.87	1.81	0.74	0.41	0.74	0.58	1.73	1.62	0.44	0.79	2.51	1.26	1.08	0.42	0.94	0.39	1.01	0.27		0.1874	0.709	0.0896	0.3364	0.687	0.3275	0.0532	0.5541	0.199	0.0483	0.0137	0.1251	0.0884	0.0282	0.3294
	355			cysteine-glutathione disulfide	208	35159		HMDB00656	4247235		1.68	1.07	1.45	0.64	1.59	1.46	1.85	1.08	0.58	1.7	0.79	1.32	1.09	2.38	0.47	1.55	1.84	2	1.1	1.81	0.55	2.19	2.19		0.1634	0.709	0.9247	0.6425	0.1124	0.1674	0.3242	0.5541	0.2287	0.0514	0.3897	0.2117	0.0314	0.0155	0.5157
	360			5-oxoproline	209	1494	C01879	HMDB00267	7405		0.98	1.07	0.55	1.09	0.74	0.7	1.31	1.35	1.02	0.93	0.85	0.78	0.49	0.06	0.92	0.58	0.7	0.69	0.77	0.48	1.11	0.77	0.13		0.8563	0.9745	0.7062	0.5832	0.2714	0.255	0.6643	0.5541	0.2422	0.0534	0.1815	0.131	0.4536	0.0579	0.4359
	369	Peptide	Gamma-glutamyl Amino Acid	gamma-glutamylglutamine	208	2730	C05283	HMDB11738	150914		0.98	1.1	0.94	1.13	1.07	1.23	1.12	1.45	1.3	0.9	0.89	0.91	0.45	0.24	0.99	0.83	1.17	0.82	1.15	0.55	1.39	1.11	0.53		0.8086	0.9745	0.3865	0.5832	0.6698	0.3242	0.0544	0.5541	0.1499	0.0447	0.128	0.1251	0.6003	0.0697	0.3244
	372			gamma-glutamylisoleucine*	208	34456		HMDB11170	14253342		1.39	0.76	1.31	0.54	0.48	0.72	0.51	0.41	0.82	0.97	0.58	0.79	0.72	0.9	0.6	0.28	0.91	0.35	0.67	1.33	1.94	1.44	1.25		0.1341	0.709	0.5857	0.5832	0.7705	0.3491	0.5081	0.5541	0.1616	0.045	0.776	0.3174	0.3028	0.055	0.1856
	373			gamma-glutamylleucine	208	18369		HMDB11171	151023		0.7	1.37	1.23	1.96	0.87	0.47	0.5	0.53	1.06	1.09	0.65	0.75	0.49	0.37	0.59	0.26	0.72	0.38	0.63	0.72	1.63	1.1	0.75		0.3761	0.87	0.4266	0.5832	0.5411	0.298	0.1878	0.5541	0.3732	0.0695	0.13	0.1251	0.0346	0.0159	0.0537
	375			gamma-glutamylmethionine	208	44872			7009567		0.91	1.15	0.4	1.27	0.4	0.7	0.89	2.02	2.26	0.9	0.93	0.76	0.42	0.04	1.03	0.31	0.6	0.36	0.73	0.23	2.01	0.41	0.09		0.2354	0.709	0.6887	0.5832	0.2292	0.2324	0.5086	0.5541	0.0846	0.0422	0.3737	0.2049	0.7118	0.0798	0.2833
	376			gamma-glutamylphenylalanine	208	33422		HMDB00594	111299		1.72	1.78	1.14	1.03	0.62	0.78	0.94	1.22	1.31	0.9	0.69	0.63	0.29	0.08	0.77	0.23	0.85	0.33	0.94	0.41	2.82	0.9	0.28		0.4021	0.9034	0.3869	0.5832	0.9612	0.3987	0.9868	0.6145	0.0096	0.0289	0.5864	0.2719	0.7548	0.0835	0.5143
	380			gamma-glutamylvaline	208	43829		HMDB11172	7015683		1.41	1.18	1.66	0.83	0.24	0.3	0.21	0.21	1.01	0.77	0.68	0.87	1.18	2.89	0.89	0.43	1.03	0.38	0.81	3.37	2.13	2.46	2.45		0.085	0.6297	0.6684	0.5832	0.8534	0.3734	0.5393	0.5541	0.2501	0.0541	0.0894	0.1251	0.376	0.055	0.3926
	396		Dipeptide	alanylleucine	208	37093			259583		31.29	45.28	38.19	1.45	3.57	1.3	2.92	1.54	0.53	45.35	20.94	3.74	1	2.22	0.46	3.51	1.88	42.62	10.51	0.57	0.25	2.12	2.22		0.0099	0.5106	0.0086	0.1447	0.0049	0.0226	0.038	0.5541	0.0055	0.0266	0.0678	0.1251	0.0388	0.0169	0.182
	399			alanylphenylalanine	208	38679			2080		30.77	11.54	25.65	0.37	2.26	1.41	2.71	0.64	0.23	36.32	2.15	4.09	1	3.2	0.06	3.21	5.76	28.49	3.02	1.14	0.11	4.66	3.2		0.0389	0.6297	0.1641	0.4215	0.0041	0.0203	0.2881	0.5541	0.1386	0.0447	0.5506	0.2662	0.0313	0.0155	0.1891
	404			alanyltyrosine	208	37098			572319;4099800		5.29	1	3.15	0.19	1.45	1	2.44	0.32	0.13	4.76	1	1.01	1	1	0.21	3.17	1	14.9	0.99	0.99	0.07	1	1		0.1097	0.6297			0.3291	0.277	0.1097	0.5541	0.38	0.0697			0.1678	0.048	0.3291
	405			alanylvaline	208	37084			137276		22.56	15.87	26.8	0.7	5	1.68	4.21	1	0.24	62.44	12.15	1	1	1	0.19	3.9	2.9	243.51	35.21	2.27	0.14	2.27	1		0.0272	0.6297	0.0764	0.3241	0.0664	0.1368	0.5049	0.5541	0.1166	0.0429	0.0909	0.1251	0.0005	0.0025	0.9965
	426			arginylphenylalanine	208	41485			4441256		8.66	3.04	2.44	0.35	1.85	0.33	6.57	0.41	0.06	3.68	1	1	1	2.3	0.27	1.83	1	6.73	1	3.4	0.15	3.4	2.3		0.2779	0.7713	0.0228	0.2591	0.1849	0.2245	0.5536	0.5541	0.4687	0.081	0.0228	0.1251	0.0315	0.0155	0.1849
	440			aspartylleucine	208	40068			332962		2.45	1	5.23	0.41	10.29	2.16	4.82	0.41	0.09	4.44	1	1	1	1	0.23	2.91	4.28	12.91	4.28	1	0.33	1	1		0.0968	0.6297			0.0128	0.0409	0.0968	0.5541	0.0322	0.0422	0.0781	0.1251	0.012	0.0095	0.03
	465			glutamine-leucine	208	42994					8.94	2.32	17.92	0.26	4.34	2.99	2.16	0.39	0.18	13.11	1	1.01	1	1.44	0.08	3.12	3.44	40.43	3.39	1.35	0.08	1.37	1.44		0.0437	0.6297	0.0075	0.1447	0.0001	0.003	0.07	0.5541	0.0591	0.0422	0.1257	0.1251	0.0003	0.0022	0.133
	478			glycylleucine	208	34398	C02155	HMDB00759	92843		7.6	4.97	14.42	0.65	5.6	3.72	2.95	1.28	0.43	22.32	2.97	2.75	2.36	0.7	0.13	3.39	6.29	27.52	6.8	0.75	0.25	0.87	0.29		0.1708	0.709	0.2389	0.4856	0.1546	0.1975	0.3717	0.5541	0.0782	0.0422	0.0078	0.1251	0.0032	0.0053	0.0629
	481			glycylphenylalanine	208	33954		HMDB28848	92953		5.86	4.78	6.32	0.82	8.94	2.21	8.28	1.67	0.2	10.37	1.7	1.46	1	1	0.16	2.77	3.82	19.71	4.47	0.94	0.23	1.37	1		0.0012	0.158	0.0533	0.306	0.0074	0.0275	0.3512	0.5541	0.0052	0.0266	0.095	0.1251	0.0047	0.0066	0.1605
	506			isoleucylalanine	208	40046			5246009;5246010		3.11	3.4	10.62	1.1	16.58	2.52	4.85	0.81	0.17	9.74	0.94	0.94	0.94	0.94	0.1	4.01	8.41	41.43	8.41	1	0.2	1	1		0.2157	0.709	0.0344	0.2938	0.0012	0.0072	0.7462	0.5541	0.0806	0.0422	0.0095	0.1251	0.0009	0.0025	0.127
	511			isoleucylglutamine	208	40019					4.79	1	7.23	0.21	2.27	1.35	1.5	0.19	0.12	4.17	1.48	1	1	1	0.36	2.29	0.67	9.55	1	1	0.1	1	1		0.5	0.9226			0.0092	0.0309	0.5	0.5541	0.4395	0.0771	0.5	0.2502	0.3813	0.055	0.0365
	523			isoleucyltyrosine	208	40073			342468		4.39	1.82	1.61	0.41	5.99	2.72	16.3	3.07	0.19	8.98	1.17	1	1	1	0.13	3.26	2.14	29.28	2.51	1	0.09	1	1		0.5	0.9226	0.5	0.5832	0.4226	0.2786	0.6963	0.5541	0.2709	0.0571	0.229	0.1453	0.0097	0.0095	0.0591
	524			isoleucylvaline	208	40049			5246011;435949		1.88	6.87	10.73	3.65	19.28	1.61	3.38	1.03	0.3	10.28	2.44	1	1	1	0.24	3.89	4.62	39.97	11.28	1.19	0.28	1.19	1		0.5	0.9226	0.0482	0.2938	0.0014	0.0076	0.2	0.5541	0.1006	0.0422	0.1745	0.1276	0.0015	0.003	0.7278
	525			leucylalanine	208	40010			259321		21.67	32.29	50.34	1.49	5.69	1.26	2.45	0.81	0.33	37.95	14.94	1.88	1.08	4.34	0.39	2.51	2.41	50.57	19.11	3.73	0.38	6.53	4.03		0.1506	0.709	0.0104	0.1447	0.0002	0.003	0.5339	0.5541	0.2109	0.0487	0.1477	0.1251	0.0171	0.0114	0.0566
	529			leucylglutamate	208	40021			5259589;5259590		8.1	3.1	6.2	0.38	1.98	1.54	2.59	0.77	0.3	5.45	0.72	2.47	0.63	2.15	0.13	1.75	2.71	3.86	0.8	1.24	0.21	4.91	3.43		0.1044	0.6297	0.1835	0.4267	0.0061	0.026	0.1763	0.5541	0.2561	0.0544	0.3564	0.2007	0.0106	0.0095	0.2904
	535			leucylphenylalanine	208	40026			259325		10.15	3.51	1.23	0.35	2.92	0.79	24.11	2.26	0.09	23.74	1	1	1	1.11	0.04	3.88	2.84	92	2.84	1	0.03	1	1.11		0.0451	0.6297	0.5	0.5832	0.4226	0.2786	0.3555	0.5541	0.0421	0.0422	0.916	0.3491	0.0006	0.0025	0.5803
	537			leucylserine	208	40048			3621685		7.3	4.94	18.14	0.68	3.34	1.84	1.34	0.5	0.37	12.47	2.8	1.19	1	1	0.22	3.04	2.07	31.71	4.86	1.77	0.15	2.11	1		0.0723	0.6297	0.0239	0.2591	0.0003	0.0031	0.3351	0.5541	0.1075	0.0422	0.0514	0.1251	0.0186	0.0119	0.0039
	540			leucyltyrosine	208	40030			273262		15.1	2.78	1.88	0.18	0.99	0.89	7.96	1.32	0.17	16.01	1	1	1	1.88	0.06	1.97	1.24	31.51	1.24	1.83	0.04	1.83	1.88		0.1043	0.6297	0.0586	0.3157	0.1863	0.2245	0.1546	0.5541	0.9249	0.1434	0.6778	0.2937	0.0112	0.0095	0.4707
	578			phenylalanylalanine	208	41374			6993123;5488196		1.85	1	7.14	0.54	6.36	1.92	1.65	0.27	0.16	3.31	1	1	1	1	0.3	3.22	1.36	10.66	1.36	1	0.13	1	1		0.5	0.9226			0.0002	0.003	0.5	0.5541	0.1543	0.0447	0.2075	0.1392	0.0287	0.0155	0.0968
	592			phenylalanylvaline	208	41393			4096934		8.79	9.14	13.81	1.04	6.23	1.57	3.96	1.04	0.26	17.58	4.74	1	1	1	0.27	2.25	2.08	39.54	9.86	1	0.25	1	1		0.2083	0.709	0.0041	0.1447	0.0002	0.003	0.7746	0.5541	0.2014	0.0484	0.048	0.1251	6.3591e-05	0.0011	0.5558
	622			serylleucine	208	40066					6.15	4.86	10.58	0.79	4.32	3.91	2.51	1.8	0.72	16.28	4.19	2.26	0.83	1.25	0.26	4.78	2.57	34.45	4.77	1.09	0.14	2.96	1.5		0.0952	0.6297	0.134	0.3962	0.0879	0.1604	0.5613	0.5541	0.1073	0.0422	0.0775	0.1251	0.0251	0.0154	0.0578
	624			serylphenyalanine	208	40054					11.09	18.14	11.05	1.64	7.11	1.31	7.14	2.16	0.3	21.47	3.4	1	1	1	0.16	4.46	6.82	95.78	23.19	1.03	0.24	1.03	1		0.0294	0.6297	0.005	0.1447	0.0078	0.0275	0.1277	0.5541	0.0077	0.0266	0.1151	0.1251	0.006	0.0066	0.0509
	627			seryltyrosine	208	42077			4575735		7.88	3.38	6.87	0.43	2.82	2.16	3.23	1.06	0.33	10.24	1.04	1.85	1	2.53	0.1	3.03	3.39	16.74	1.91	1.55	0.11	2.86	2.53		0.0266	0.6297	0.1031	0.3449	0.0003	0.0031	0.1012	0.5541	0.0243	0.0422	0.1385	0.1251	0.0009	0.0025	0.4254
	639			threonylphenylalanine	208	31530			4099799;4099798		3.31	3.06	1.5	0.93	6.71	2.81	14.8	5.74	0.39	6.87	1.23	1	1	1	0.18	3.97	4.03	27.26	4.98	1	0.18	1	1		0.0498	0.6297	0.1004	0.3449	0.3267	0.277	0.7113	0.5541	0.0048	0.0266	0.0763	0.1251	0.0057	0.0066	0.0156
	642			threonylvaline	208	42011			416721;4278432		15.6	18.29	32.43	1.17	10.98	1.84	5.28	1.04	0.2	37.6	7.38	1	1	2.21	0.2	3.86	3.86	145.26	28.47	1.08	0.2	1.08	2.21		0.0912	0.6297	0.0036	0.1447	0.0003	0.0031	0.6561	0.5541	0.0886	0.0422	0.0024	0.1251	0.0022	0.004	0.5917
	681			valylleucine	208	39994			352039		14.72	9	21.58	0.61	3.18	1.46	2.17	0.61	0.28	20.31	3.27	1.82	1	1.83	0.16	4.05	3.04	45.3	5.46	0.9	0.12	1.63	1.83		0.0857	0.6297	0.038	0.2938	0.0012	0.0072	0.4209	0.5541	0.1802	0.0464	0.2068	0.1392	0.0165	0.0114	0.0464
	684			valylphenylalanine	208	40688			6993119;6993120		13.01	6.22	3.33	0.48	2.12	0.99	8.29	1.84	0.22	15.7	3.1	1	1	1	0.2	4.33	1.64	67.94	5.07	1	0.07	1	1		0.0669	0.6297	0.0089	0.1447	0.0158	0.0454	0.2281	0.5541	0.2074	0.0484	0.8685	0.3416	0.0047	0.0066	0.3114
	690			valylvaline	208	40728			409682;4280382		1.18	1.22	2.54	1.03	4.69	1.08	2.18	0.52	0.24	2.05	1	1	1	1	0.49	6.33	1.32	12.95	1.32	1	0.1	1	1		0.1974	0.709	0.5	0.5832	0.0137	0.0416	0.9408	0.6015	0.0031	0.0266	0.69	0.2937	0.0121	0.0095	0.0276
	738	Carbohydrate	Glycolysis, Gluconeogenesis, and Pyruvate Metabolism	glucose	GC/MS	20488	C00031	HMDB00122	79025		1.06	1.09	0.86	1.03	0.63	0.73	0.77	0.92	1.2	0.86	0.82	0.64	0.88	0.72	0.96	0.35	0.86	0.47	1.1	1.64	2.34	1.2	0.82		0.6909	0.9745	0.2753	0.5301	0.3857	0.2786	0.7804	0.5541	0.0941	0.0422	0.1339	0.1251	0.257	0.055	0.7447
	744			fructose 1,6-bisphosphate	209	15926	C05378	HMDB01058	172313		0.22	0.05	2.12	0.24	0.3	1	0.03	0.03	0.8	0.94	0.39	24.64	6.32	18.14	0.41	16.71	1	0.64	0.02	3.21	0.02	12.5	2.87		0.301	0.8185	0.1467	0.4	0.463	0.2844	0.5	0.5541	0.5691	0.0956			0.0156	0.0112	0.0217
	754			pyruvate	209	42582	C00022	HMDB00243	1060		0.97	1.18	0.87	1.21	0.52	0.41	0.58	0.55	0.95	0.89	0.81	0.71	0.89	0.82	0.91	0.45	0.59	0.56	0.66	1.48	1.19	1.18	0.91		0.8573	0.9745	0.517	0.5832	0.5128	0.2949	0.5101	0.5541	0.1433	0.0447	0.0974	0.1251	0.3494	0.055	0.3071
	839		Fructose, Mannose and Galactose Metabolism	fructose	GC/MS	577	C00095	HMDB00660	5984		0.64	1.14	0.65	1.79	2.07	0.36	2.04	0.63	0.31	1.04	0.75	1.15	1.32	0.46	0.72	0.67	0.77	0.61	0.51	0.47	0.84	0.41	0.35		0.2288	0.709	0.9821	0.6439	0.1329	0.1846	0.5023	0.5541	0.4807	0.0825	0.2759	0.1623	0.473	0.0595	0.2549
	909		Aminosugar Metabolism	erythronate*	GC/MS	33477		HMDB00613	2781043		0.72	1.27	0.46	1.76	0.8	0.42	1.25	1.15	0.92	0.93	0.77	0.65	0.56	0.12	0.83	0.5	0.67	0.71	0.79	0.62	1.12	0.72	0.22		0.3358	0.8532	0.4024	0.5832	0.2182	0.2324	0.0647	0.5541	0.1705	0.0464	0.032	0.1251	0.4913	0.0608	0.558
	915	Energy	TCA Cycle	citrate	209	1564	C00158	HMDB00094	311		0.97	1.19	1.26	1.22	0.9	0.51	0.7	0.48	0.69	0.83	0.66	1.26	0.91	6.41	0.79	1.4	0.95	0.92	0.5	1.4	0.54	1.94	7.07		0.8407	0.9745	0.705	0.5832	0.6245	0.3166	0.6424	0.5541	0.683	0.1116	0.2237	0.1453	0.4026	0.0552	0.1229
	936		Oxidative Phosphorylation	phosphate	GC/MS	11438	C00009	HMDB01429	1061		0.87	1.01	0.82	1.17	0.75	0.7	0.8	0.87	1.09	1.02	0.96	0.85	0.89	0.93	0.93	0.64	0.87	0.78	0.98	1.21	1.26	1.15	1.04		0.2585	0.742	0.9823	0.6439	0.3364	0.2781	0.4659	0.5541	0.1475	0.0447	0.1915	0.1338	0.4349	0.0569	0.6406
	938	Lipid	Medium Chain Fatty Acid	caproate (6:0)	209	32489	C01585	HMDB00535	8892		1.17	1.04	0.94	0.89	0.5	0.62	0.62	0.68	1.1	0.97	0.72	0.89	1.26	0.87	0.74	0.44	0.6	0.47	0.48	1.29	1.02	0.91	0.69		0.8916	0.9745	0.9528	0.6439	0.6527	0.3207	0.9195	0.5965	0.3784	0.0697	0.235	0.1473	0.1711	0.048	0.2539
	939			heptanoate (7:0)	209	1644	C17714	HMDB00666	8094		1.48	1.39	1.01	0.94	0.48	0.44	0.7	0.6	0.85	0.52	0.36	0.33	0.44	0.36	0.69	0.34	0.75	0.52	0.8	1.52	1.52	1.16	0.81		0.2051	0.709	0.1921	0.4267	0.7785	0.3502	0.7765	0.5541	0.1953	0.0479	0.0882	0.1251	0.5891	0.0688	0.3644
	940			caprylate (8:0)	209	32492	C06423	HMDB00482	379		1.14	1.14	0.9	1	0.84	0.72	1.06	0.91	0.85	1.03	0.93	0.81	0.88	0.92	0.9	0.6	0.74	0.76	0.85	1.12	1.11	1.03	1.05		0.6014	0.9745	0.5981	0.5832	0.7404	0.3427	0.9719	0.6132	0.2074	0.0484	0.1344	0.1251	0.6558	0.0751	0.647
	941			pelargonate (9:0)	209	12035	C01601	HMDB00847	8158		1.11	1	1.18	0.9	0.74	0.79	0.69	0.67	0.97	1.06	1.16	0.83	1.01	0.91	1.1	0.68	0.63	0.86	0.88	1.23	1.02	1.01	0.91		0.5698	0.9745	0.9898	0.6439	0.7569	0.3454	0.5688	0.5541	0.2373	0.0528	0.0685	0.1251	0.3773	0.055	0.3402
	942			caprate (10:0)	209	1642	C01571	HMDB00511	2969		0.94	1	0.95	1.06	0.96	0.88	0.96	0.92	0.97	1.06	1.04	0.97	0.98	1.05	0.97	0.89	0.95	0.97	1.01	1.01	1.04	1.01	1.07		0.544	0.9658	0.9889	0.6439	0.5836	0.2983	0.4244	0.5541	0.5311	0.0898	0.3624	0.2007	0.3809	0.055	0.5291
	945			laurate (12:0)	GC/MS	1645	C02679	HMDB00638	3893		0.91	1.04	0.86	1.14	0.81	0.65	0.86	0.79	0.92	0.75	0.78	0.77	0.8	0.85	1.04	0.95	1.07	0.92	1.07	1.14	1.17	1.1	1.07		0.5962	0.9745	0.7988	0.5843	0.2272	0.2324	0.5058	0.5541	0.3369	0.0658	0.1084	0.1251	0.2139	0.055	0.0479
	984		Polyunsaturated Fatty Acid (n3 and n6)	docosapentaenoate (n3 DPA; 22:5n3)	209	32504	C16513	HMDB01976	6441454		1	1.17	1.13	1.17	1.93	1.06	1.71	1.1	0.64	0.98	0.78	1.11	0.55	0.83	0.79	1.6	1.37	1.42	0.96	0.61	0.68	1.23	1.51		0.9716	0.9843	0.8138	0.5843	0.5662	0.2983	0.8218	0.5574	0.0234	0.0422	0.9418	0.3558	0.0359	0.0161	0.9429
	985			docosahexaenoate (DHA; 22:6n3)	209	44675	C06429	HMDB02183	445580		1.49	1.34	3.11	0.9	2.8	1.47	1.34	0.63	0.47	0.97	0.59	0.74	0.52	1.27	0.61	1.28	1.8	1.67	1.44	1.39	0.86	2	2.46		0.2145	0.709	0.4203	0.5832	0.0837	0.1604	0.6791	0.5541	0.0332	0.0422	0.463	0.2423	0.3683	0.055	0.4737
	993			dihomo-linolenate (20:3n3 or n6)	209	35718	C03242	HMDB02925	5280581		1.12	0.88	0.83	0.79	1.54	0.68	2.08	0.72	0.35	1.16	0.52	0.56	0.55	1.18	0.45	1.39	1.05	2.88	0.99	1.42	0.34	1.42	2.14		0.0838	0.6297	0.6973	0.5832	0.355	0.2786	0.5571	0.5541	0.1836	0.0464	0.5141	0.2528	0.0436	0.0181	0.363
	994			arachidonate (20:4n6)	209	1110	C00219	HMDB01043	444899		1.26	0.99	1.7	0.78	1.76	1.16	1.31	0.67	0.52	1.41	0.7	1.01	0.66	1.78	0.5	1.54	1.34	2.16	0.93	1.58	0.43	2.42	2.71		0.3895	0.8878	0.9526	0.6439	0.2221	0.2324	0.4023	0.5541	0.1811	0.0464	0.707	0.2965	0.3857	0.0552	0.3949
	1066		Fatty Acid, Dicarboxylate	azelate (nonanedioate)	209	18362	C08261	HMDB00784	2266		1.12	0.95	1.07	0.85	0.89	1.04	0.92	0.92	1	1.28	0.92	1.04	1.19	1.03	0.72	0.74	0.88	0.9	0.78	1.04	0.86	0.91	0.87		0.2786	0.7713	0.7631	0.5843	0.5566	0.2983	0.4602	0.5541	0.2542	0.0544	0.8036	0.3228	0.4993	0.0614	0.5077
	1134		Fatty Acid Metabolism (also BCAA Metabolism)	butyrylcarnitine	208	32412	C02862	HDMB02013	439829		4.02	1.3	3.66	0.32	1.95	0.9	2.14	0.32	0.15	2.12	0.82	2.2	0.86	2.19	0.39	3.22	3.42	3.1	1.28	1.11	0.41	2.82	2.54		0.3158	0.8297	0.7471	0.5832	0.3295	0.277	0.3008	0.5541	0.0335	0.0422	0.8925	0.344	0.0327	0.0155	0.0129
	1137			propionylcarnitine	208	32452	C03017	HMDB00824	107738		1.53	1.46	0.84	0.95	1.08	0.6	1.98	1.04	0.52	2.47	1.66	1.1	0.87	0.55	0.67	1.02	0.93	2.3	1.4	0.79	0.61	1	0.63		0.1282	0.709	0.2791	0.5301	0.3254	0.277	0.8202	0.5574	0.6171	0.1015	0.2401	0.1488	0.0063	0.0066	0.6073
	1151		Fatty Acid Metabolism(Acyl Carnitine)	acetylcarnitine	208	32198	C02571	HMDB00201	1		2.75	1.52	1.47	0.55	0.55	0.27	1.03	0.27	0.27	1.76	0.6	0.94	0.61	0.52	0.34	1.09	1.15	2.05	0.73	0.94	0.36	1.44	0.84		0.2159	0.709	0.0695	0.3157	0.0636	0.1368	0.3561	0.5541	0.3689	0.0695	0.01	0.1251	0.7536	0.0835	0.0027
	1167		Carnitine Metabolism	deoxycarnitine	208	36747	C01181	HMDB01161	134		1.81	1.51	2.38	0.84	1.59	0.9	1.21	0.57	0.47	3.07	1.52	2.27	1	1.52	0.49	2.29	2.85	3.09	1.9	0.89	0.62	2.03	1.52		0.2208	0.709	0.3179	0.564	0.1903	0.225	0.2349	0.5541	0.0566	0.0422	0.4434	0.2363	0.4729	0.0595	0.3772
	1168			carnitine	208	15500	C00318	HMDB00062	10917		1.12	0.44	1.14	0.39	1.68	1.12	1.65	0.43	0.26	1.72	0.69	1.39	0.91	1.67	0.4	2.15	1.48	2.64	0.73	1.32	0.28	2.01	1.82		0.7018	0.9745	0.0615	0.3157	0.5776	0.2983	0.0702	0.5541	0.2182	0.0495	0.512	0.2528	0.0474	0.0186	0.01
	1301		Inositol Metabolism	myo-inositol	GC/MS	19934	C00137	HMDB00211	892		0.98	1.02	0.82	1.04	0.52	0.55	0.63	0.69	1.1	0.75	0.75	0.59	0.78	0.72	1	0.34	0.75	0.43	0.94	1.44	2.21	1.1	0.93		0.8971	0.9745	0.772	0.5843	0.4151	0.2786	0.7713	0.5541	0.1225	0.0438	0.083	0.1251	0.291	0.055	0.3925
	1328		Phospholipid Metabolism	choline	208	15506	C00114	HMDB00097	305		0.97	1.06	0.88	1.1	0.69	0.69	0.76	0.83	1.09	0.93	0.88	0.81	0.94	0.89	0.94	0.65	0.82	0.75	0.89	1.14	1.19	0.98	0.95		0.6474	0.9745	0.6577	0.5832	0.4234	0.2786	0.5222	0.5541	0.0459	0.0422	0.1371	0.1251	0.2502	0.055	0.4141
	1329			choline phosphate	208	34396	C00588	HMDB01565	1014		1.2	0.14	1.98	0.12	2.11	2.34	1.27	0.17	0.13	0.65	0.14	1.89	0.95	0.65	0.22	3.71	2.1	1.27	0.16	0.9	0.13	1.79	0.68		0.5483	0.9658	0.1096	0.3449	0.2177	0.2324	0.1104	0.5541	0.1314	0.0438	0.2848	0.1658	0.4162	0.0561	0.0265
	1334			ethanolamine	GC/MS	1497	C00189	HMDB00149	700		1.02	0.95	0.86	0.93	0.73	0.54	0.87	0.59	0.68	0.78	0.75	0.51	0.57	0.8	0.97	0.79	0.86	1.21	1.27	1.14	1.05	1.02	1.4		0.9986	0.9986	0.8494	0.6027	0.5499	0.2983	0.9002	0.5913	0.4989	0.085	0.1322	0.1251	0.8207	0.0902	0.2457
	1335			phosphoethanolamine	209	1600	C00346	HMDB00224	1015		1.08	0.22	1.32	0.21	1.67	1.31	1.37	0.22	0.16	1.04	0.24	1.42	0.96	1.38	0.23	2.24	1.52	1.64	0.26	0.96	0.16	1.42	1.45		0.2235	0.709	0.1932	0.4267	0.0273	0.0697	0.1853	0.5541	0.0263	0.0422	0.5813	0.2718	0.0299	0.0155	0.0002
	1344		Lysolipid	1-palmitoylglycerophosphocholine (16:0)	209	33955			86554		1.24	0.39	1.48	0.32	1.97	1.2	1.65	0.32	0.19	6.85	0.84	1.3	1.88	0.77	0.12	0.68	1.19	3.55	0.77	1.25	0.22	0.87	0.41		0.6428	0.9745	0.4534	0.5832	0.5541	0.2983	0.232	0.5541	0.0057	0.0266	0.8917	0.344	0.0978	0.0295	0.2576
	1377			1-palmitoylplasmenylethanolamine*	209	39270					0.55	0.66	1.98	1.19	9.36	5.51	2.62	1.84	0.7	9.89	5.65	3.49	0.99	3.27	0.57	3.29	1.88	9.32	3.05	0.57	0.33	2.01	3.32		0.7378	0.9745	0.869	0.61	0.4782	0.2897	0.7742	0.5541	0.0881	0.0422	0.1744	0.1276	0.093	0.0286	0.5137
	1382			1-palmitoylglycerophosphoethanolamine	209	35631		HMDB11503	9547069		2.32	2.64	1.68	1.13	2.8	0.95	3.87	1.49	0.39	6.1	2.57	1.49	1.37	1.58	0.42	1.29	1.45	5.3	2.5	1.27	0.47	1.38	1.15		0.0441	0.6297	0.129	0.3934	0.0983	0.166	0.7618	0.5541	0.0302	0.0422	0.9181	0.3491	0.0326	0.0155	0.3048
	1383			2-palmitoylglycerophosphoethanolamine*	209	45452					1	1	1	1	22.26	4.46	22.26	4.46	0.2	7.86	1.89	1	1	1	0.24	3.29	2.41	25.88	4.56	1.37	0.18	1.37	1										0.0494	0.0422	0.2233	0.1453	0.0494	0.0186	0.2233
	1387			1-oleoylglycerophosphoethanolamine	209	35628		HMDB11506	9547071		1.61	3.47	1.66	2.15	2.72	1.05	2.65	2.2	0.83	4.4	3.28	1.46	1.13	1.52	0.75	1.19	1.54	3.57	3.45	1.2	0.97	1.55	1.35		0.2278	0.709	0.0816	0.3316	0.2467	0.2352	0.2019	0.5541	0.0374	0.0422	0.85	0.3387	0.0835	0.0277	0.1339
	1388			2-oleoylglycerophosphoethanolamine*	209	45455					1.25	3.75	2.76	3	14.01	4.06	6.35	5.52	0.87	15.38	12.75	3.25	1.81	1.7	0.83	2.33	2.1	11.04	8.26	1.12	0.75	2.01	0.94		0.8932	0.9745	0.4856	0.5832	0.3239	0.277	0.5237	0.5541	0.1108	0.0422	0.2882	0.166	0.058	0.0209	0.0745
	1391			1-linoleoylglycerophosphoethanolamine*	209	32635		HMDB11507	52925130		2.88	26.17	3.63	9.08	8.27	1.25	6.57	9.02	1.37	20.68	40.89	1.15	1.76	2.67	1.98	2.12	2.11	38.05	74.77	2.32	1.97	1.52	1.52		0.314	0.8297	0.0865	0.3364	0.2814	0.2605	0.0536	0.5541	0.0647	0.0422	0.6086	0.2777	0.0014	0.003	0.0125
	1392			2-linoleoylglycerophosphoethanolamine*	209	36593					3.38	33.41	5.64	9.87	19.31	3.16	11.59	18.72	1.61	23.45	49.88	1	1	2.65	2.13	3.53	1.91	82.66	95.38	5.22	1.15	5.22	2.65		0.6029	0.9745	0.0424	0.2938	0.2453	0.2352	0.2047	0.5541	0.1838	0.0464	0.2292	0.1453	0.0643	0.0227	0.0416
	1395			1-arachidonoylglycerophosphoethanolamine*	209	35186		HMDB11517	42607465		0.73	0.73	1.02	1.01	2	1.25	1.42	0.9	0.63	2.34	1.05	1.7	1.39	1.92	0.45	0.92	1.54	1.26	0.95	1.23	0.75	1.5	1.38		0.371	0.87	0.4072	0.5832	0.9225	0.3903	0.9981	0.6175	0.1726	0.0464	0.6236	0.281	0.0907	0.0284	0.7184
	1396			2-arachidonoylglycerophosphoethanolamine*	209	32815					0.83	0.66	1.26	0.79	3.48	3.26	2.3	1.71	0.74	3.55	1.79	2.61	2.33	2.85	0.51	1.61	1.51	2.19	1.04	1.5	0.47	1.68	1.23		0.6286	0.9745	0.3546	0.5783	0.6822	0.3275	0.7122	0.5541	0.1303	0.0438	0.2528	0.1534	0.0872	0.0282	0.5257
	1399			1-eicosatrienoylglycerophosphoethanolamine*	209	44630					1.08	7.47	3	6.95	13.17	0.97	4.73	2.41	0.51	22.29	15.61	11.15	1	7.46	0.7	2.2	2.25	4.39	3.15	0.49	0.72	5.46	7.46		0.764	0.9745	0.1905	0.4267	0.3877	0.2786	0.0919	0.5541	0.0887	0.0422	0.9548	0.3583	0.0822	0.0277	0.1786
	1402			1-docosahexaenoylglycerophosphoethanolamine*	209	44633					1.16	0.83	2.63	0.72	2.95	3.54	1.3	1.12	0.86	6.19	5.78	4.16	2.71	6.16	0.93	1.24	1.09	1.84	1.51	2.04	0.82	3.14	2.27		0.6212	0.9745	0.675	0.5832	0.0988	0.166	0.5791	0.5541	0.0505	0.0422	0.2573	0.1543	0.2549	0.055	0.8079
	1408			1-stearoylglycerophosphoinositol	209	19324					1.25	0.79	1.72	0.63	2.39	0.78	1.73	0.36	0.21	3.26	0.53	1.72	0.32	2.7	0.16	1.1	1.95	2.08	0.6	0.8	0.29	4.24	8.34		0.4964	0.9226	0.5909	0.5832	0.2209	0.2324	0.3242	0.5541	0.0348	0.0422	0.6271	0.281	0.0486	0.0186	0.1428
	1437		Glycerolipid Metabolism	glycerol 3-phosphate (G3P)	GC/MS	15365	C00093	HMDB00126	754		1.96	0.71	1.61	0.36	0.64	1.5	0.79	0.66	0.84	2	0.74	1.16	2.19	1.52	0.37	0.97	1.34	1.68	0.85	1.72	0.51	0.91	0.69		0.4189	0.9226	0.2313	0.4802	0.1021	0.1672	0.2974	0.5541	0.5986	0.0992	0.7064	0.2965	0.2386	0.055	0.4987
	2116	Nucleotide	Purine Metabolism, (Hypo)Xanthine/Inosine containing	inosine	209	1123	C00294	HMDB00195	6021		1.83	2.8	1.82	1.53	0.72	1.14	0.73	1.75	2.41	1.31	2.88	1.5	0.8	0.89	2.19	2.63	1.44	2.31	2.77	0.61	1.2	1.14	1.1		0.1933	0.709	0.0402	0.2938	0.0408	0.0966	0.2497	0.5541	0.3651	0.0695	0.9929	0.3701	0.1974	0.0537	0.5451
	2117			hypoxanthine	209	3127	C00262	HMDB00157	790		0.99	1.08	0.95	1.09	0.62	0.5	0.64	0.57	0.88	0.91	0.81	0.75	0.89	0.8	0.89	0.73	0.84	0.89	0.91	1.41	1.02	1.18	0.9		0.9179	0.9745	0.787	0.5843	0.7042	0.3332	0.7675	0.5541	0.2171	0.0495	0.1239	0.1251	0.2205	0.055	0.1384
	2131		Purine Metabolism, Adenine containing	adenosine 5'-monophosphate (AMP)	208	32342	C00020	HMDB00045	6083		1.13	0.64	1.56	0.56	1.94	1.18	1.41	0.48	0.34	1.37	0.47	1.06	0.79	1.19	0.35	1.27	1.37	1.65	0.61	1.55	0.37	2.07	1.5		0.5256	0.9584	0.0954	0.3449	0.1197	0.1737	0.0665	0.5541	0.108	0.0422	0.3255	0.1857	0.0132	0.01	0.0272
	2138			adenosine	208	555	C00212	HMDB00050	60961		2.89	1.81	1.65	0.63	0.63	0.86	1.11	0.95	0.85	4.91	3.36	2.9	0.98	1.03	0.68	2.39	0.97	4.05	1.12	0.88	0.28	2.6	1.05		0.15	0.709	0.3538	0.5783	0.3395	0.2781	0.3652	0.5541	0.1452	0.0447	0.7875	0.3185	0.4855	0.0606	0.8151
	2201		Pyrimidine Metabolism, Uracil containing	uridine	209	606	C00299	HMDB00296	6029		1.14	1.08	1.02	0.95	1.05	1.36	1.17	1.44	1.23	1.13	1.1	0.9	0.79	0.89	0.97	1.47	1.28	1.86	1.57	1.19	0.85	1.35	1.12		0.4715	0.9226	0.6338	0.5832	0.9574	0.3987	0.5836	0.5541	0.7132	0.1142	0.639	0.281	0.335	0.055	0.555
	2222		Pyrimidine Metabolism, Cytidine containing	cytidine diphosphate	209	2841	C00112	HMDB01546	6132		4.92	0.3	3.31	0.06	0.48	0.98	0.71	0.09	0.13	1.09	0.14	0.76	0.33	0.77	0.13	3.21	0.66	4.63	0.12	2.33	0.03	5.34	2.35		0.1845	0.709	0.295	0.5431	0.2053	0.2324	0.0078	0.4971	0.0466	0.0422	0.5	0.2502	0.4386	0.0569	0.014
	2223			cytidine 5'-monophosphate (5'-CMP)	208	2372	C00055	HMDB00095	6131		1.67	0.2	2.58	0.12	1.66	2.3	1.08	0.18	0.17	1.52	0.1	1.66	0.85	1.81	0.06	1.6	2.5	1.47	0.15	1.6	0.1	3.13	2.12		0.002	0.158	0.1517	0.4	0.0075	0.0275	0.1171	0.5541	0.2798	0.0575	0.2598	0.1543	0.8486	0.0914	0.0011
	2226			cytidine	208	514	C00475	HMDB00089	6175		1	1.08	0.92	1.08	0.7	0.67	0.76	0.78	1.03	0.95	0.87	0.84	0.97	0.88	0.92	0.64	0.81	0.72	0.84	1.17	1.17	1.01	0.91		0.9706	0.9843	0.6368	0.5832	0.5824	0.2983	0.6487	0.5541	0.0886	0.0422	0.162	0.1276	0.3072	0.055	0.3566
	2252	Cofactors and Vitamins	Nicotinate and Nicotinamide Metabolism	nicotinamide	208	594	C00153	HMDB01406	936		0.97	1.09	0.89	1.12	0.63	0.58	0.69	0.7	1.02	0.94	0.83	0.8	0.91	0.8	0.89	0.57	0.77	0.67	0.8	1.23	1.19	1.09	0.88		0.8185	0.9745	0.6639	0.5832	0.5331	0.2963	0.5936	0.5541	0.1101	0.0422	0.1282	0.1251	0.3044	0.055	0.3284
	2256			nicotinamide adenine dinucleotide (NAD+)	208	44685	C00003	HMDB00902	5893		2.76	0.8	0.85	0.29	2.31	1.05	7.51	0.99	0.13	3.96	0.09	0.7	1.2	0.89	0.02	2.11	28	11.96	3.55	5.8	0.3	3.38	0.74		0.0954	0.6297	0.6306	0.5832	0.3622	0.2786	0.2412	0.5541	0.1309	0.0438	0.779	0.3174	0.0063	0.0066	0.9454
	2274		Riboflavin Metabolism	riboflavin (Vitamin B2)	208	1827	C00255	HMDB00244	493570		1	1	1.17	1	1	1	0.85	0.85	1	1	1	1	1.07	1.22	1	1	1	1	1	1.78	1	1.66	1.14						0.4226	0.2786							0.4226	0.0561	0.4226
	2277		Pantothenate and CoA Metabolism	pantothenate	209	1508	C00864	HMDB00210	6613		0.97	1.12	0.82	1.16	0.57	0.53	0.68	0.73	1.08	0.9	0.8	0.74	0.87	0.76	0.89	0.55	0.72	0.67	0.77	1.25	1.15	1.07	0.87		0.7471	0.9745	0.5701	0.5832	0.3623	0.2786	0.4731	0.5541	0.1045	0.0422	0.0845	0.1251	0.247	0.055	0.3286
	2304		Folate Metabolism	folate	209	1826	C00504	HMDB00121	6037		0.97	1.06	0.86	1.1	0.63	0.58	0.71	0.71	1.01	0.84	0.8	0.7	0.93	0.82	0.96	0.59	0.68	0.7	0.78	1.52	1.11	1.15	0.88		0.8218	0.9745	0.8101	0.5843	0.4899	0.2897	0.7156	0.5541	0.1819	0.0464	0.1514	0.1251	0.3952	0.0552	0.4021
	2332		Thiamine Metabolism	thiamin (Vitamin B1)	208	5341	C00378	HMDB00325	1130		1.09	1.18	1.1	1.08	0.54	0.53	0.54	0.56	1.05	0.98	0.83	0.78	1.24	1.47	0.85	0.5	0.8	0.63	0.85	2.14	1.35	1.34	1.19		0.6994	0.9745	0.4358	0.5832	0.8725	0.3792	0.7363	0.5541	0.1526	0.0447	0.0766	0.1251	0.3568	0.055	0.4007
	2338		Vitamin B12 Metabolism	cobalamine (Vitamin B12)	208	2184					0.95	0.82	0.83	0.87	0.45	0.45	0.52	0.44	0.86	0.63	0.71	0.36	0.72	0.84	1.13	0.16	0.56	0.27	1.11	3.16	4.02	1.57	1.16		0.9453	0.9834	0.6929	0.5832	0.527	0.2963	0.7108	0.5541	0.1937	0.0479	0.3966	0.2134	0.508	0.062	0.3946
	2342		Vitamin B6 Metabolism	pyridoxine (Vitamin B6)	209	608	C00314	HMDB02075	1054		0.95	1.03	0.88	1.08	0.52	0.53	0.56	0.63	1.12	0.87	0.8	0.7	0.96	1.01	0.93	0.49	0.62	0.61	0.72	1.68	1.17	1.22	1.06		0.7491	0.9745	0.9727	0.6439	0.5334	0.2963	0.8254	0.5574	0.128	0.0438	0.2028	0.1392	0.2677	0.055	0.3652
	2347			pyridoxate	209	31555	C00847	HMDB00017	6723		0.77	0.81	0.64	1.05	0.87	0.85	1.06	1.09	1.02	0.95	1.04	1.18	0.53	0.16	1.09	0.71	0.53	0.57	0.47	0.61	0.81	1.35	0.29		0.6889	0.9745	0.7471	0.5832	0.4263	0.2786	0.9268	0.5965	0.7112	0.1142	0.682	0.2937	0.68	0.0773	0.585
	2361	Xenobiotics	Benzoate Metabolism	benzoate	GC/MS	15778	C00180	HMDB01870	243		1.16	1.2	0.99	1.04	0.57	0.54	0.66	0.65	0.98	0.99	0.82	0.64	0.87	0.7	0.83	0.73	0.86	1.13	1.11	1.53	0.98	1.12	0.8		0.4505	0.9226	0.3766	0.5832	0.8368	0.3694	0.7586	0.5541	0.0843	0.0422	0.0457	0.1251	0.3005	0.055	0.2823
	2388			p-aminobenzoate (PABA)	208	596	C00568	HMDB01392	978		0.96	1.11	0.85	1.16	0.62	0.54	0.7	0.71	1.02	0.89	0.84	0.77	0.86	0.77	0.94	0.54	0.72	0.63	0.79	1.12	1.26	1	0.89		0.592	0.9745	0.6371	0.5832	0.425	0.2786	0.5259	0.5541	0.0247	0.0422	0.1508	0.1251	0.2685	0.055	0.2914
	2610		Food Component/Plant	ergothioneine	208	37459	C05570	HMDB03045	3032311		1.01	6.6	1	6.52	4.16	0.64	4.21	4.26	1.01	2.16	7.21	1	1	1	3.34	4.15	2.56	8.95	18.48	1	2.06	1	1		0.5	0.9226	0.1968	0.4267			0.1979	0.5541	0.046	0.0422	0.6881	0.2937	0.0481	0.0186	0.0425
	2763		Drug	streptomycin	208	39872			5999		0.94	1.25	0.45	1.32	0.4	0.5	0.83	1.39	1.67	0.78	0.93	0.69	0.84	0.33	1.2	0.27	0.69	0.31	0.95	0.62	3.03	0.5	0.4		0.7268	0.9745	0.4098	0.5832	0.0499	0.1139	0.3354	0.5541	0.0961	0.0422	0.1283	0.1251	0.5864	0.0688	0.2237
	2874			hydroquinone sulfate	209	35322	C00530	HMDB02434	161220		640.99	1	1.44	0	0	102.12	0.69	70.96	102.12	9.97	2.43	6.47	1.82	42.54	0.24	0.1	0.43	0.15	0.16	0.15	1.04	0.55	23.39		0.3662	0.87			0.2366	0.2352	0.3662	0.5541	0.3662	0.0695	0.1098	0.1251	0.2366	0.055	0.1009
	2927			penicillin G	209	37468	C05551	HMDB15186	5904		0.98	1.09	1.06	1.1	0.29	0.28	0.27	0.29	1.06	0.98	0.87	0.84	4.4	5.83	0.88	0.81	1.04	0.95	1.07	6.01	1.13	1.15	1.32		0.8902	0.9745	0.6839	0.5832	0.5802	0.2983	0.6719	0.5541	0.0742	0.0422	0.0388	0.1251	0.3732	0.055	0.4028
	3059		Chemical	2-phenoxyethanol	GC/MS	27548		HMDB41607	31236		0.71	0.8	0.54	1.13	0.42	0.41	0.55	0.61	1.11	1.18	1.36	0.91	0.66	0.81	1.16	0.16	0.35	0.2	0.52	0.34	2.6	0.48	1.24		0.3525	0.87	0.2107	0.4471	0.1364	0.1854	0.6569	0.5541	0.1154	0.0429	0.0431	0.1251	0.2388	0.055	0.3193
	3082			EDTA	209	22163	C00284	HMDB15109	6049		0.98	0.92	0.94	0.94	1.01	1.06	1.05	1.04	0.99	0.99	1.12	0.74	0.84	1.08	1.14	0.87	0.82	1.16	1.24	1.17	1.07	1.04	1.29		0.8512	0.9745	0.6527	0.5832	0.1858	0.2245	0.8031	0.5574	0.9169	0.1434	0.7442	0.3098	0.3308	0.055	0.3605
	3089			HEPES	209	21248			23831		0.96	1.07	0.85	1.11	0.66	0.61	0.75	0.77	1.02	0.93	0.85	0.78	0.9	0.83	0.92	0.6	0.73	0.72	0.81	1.24	1.12	1.06	0.92		0.774	0.9745	0.6817	0.5832	0.4119	0.2786	0.5851	0.5541	0.1629	0.045	0.0988	0.1251	0.3495	0.055	0.3805
	3106			phenol red	209	36817	C12600		4766		0.99	1.16	0.87	1.17	0.58	0.53	0.67	0.7	1.05	0.9	0.82	0.72	0.86	0.75	0.91	0.47	0.68	0.59	0.78	1.37	1.32	1.15	0.88		0.9168	0.9745	0.5449	0.5832	0.512	0.2949	0.5742	0.5541	0.204	0.0484	0.1123	0.1251	0.3704	0.055	0.4347
[truncated: 68 more columns]
