# Supplementary material for: Dipeptide species regulate p38MAPK–Smad3 signalling to maintain chronic myelogenous leukaemia stem cells
Source: Nat Commun. 2015 Aug 20;6:8039. doi: 10.1038/ncomms9039 (PMC4560789; doi:10.1038/ncomms9039)
Supplement: Supplementary Data 2 — Next-generation RNA-sequencing results for LT-CML stem cells and normal LT-HSCs [file ncomms9039-s3.xlsx]

## Sheet: Explanation
Supplementary Data 2			Next Generation RNA-sequencing Analysis among LT-CML stem cells and normal LT-HSCs
		Accession	Title	Release date Status
		GSE70031	Next Generation RNA-Sequencing data of Hematopoietic stem cells and CML stem cells	Sep 18, 2015 approved
		GSM1715898	Normal LT-KLS 2 months old	Sep 18, 2015 approved TXT
		GSM1715899	Normal LT-KLS 6 months old	Sep 18, 2015 approved TXT
		GSM1715900	Normal ST-KLS 2 months old	Sep 18, 2015 approved TXT
		GSM1715901	Normal KLS- 2 months old	Sep 18, 2015 approved TXT
		GSM1715902	CML LT-KLS1	Sep 18, 2015 approved TXT
		GSM1715903	CML LT-KLS2	Sep 18, 2015 approved TXT
		GSM1715904	CML ST-KLS	Sep 18, 2015 approved TXT
		GSM1715905	CML KLS-	Sep 18, 2015 approved TXT
	For next-generation RNA-sequencing, the most primitive long-term (LT) stem cells (CD150+CD48-CD135-KLS+), short-term (ST) stem cells (CD150-CD48-CD135-KLS+), and committed progenitors (KLS-) were purified from tet-inducible CML-affected mice (Tal1-tTA x TRE-BCR-ABL1 double transgenic mice) and littermate normal healthy mice (Tal1-tTA transgenic mice), as indicated in Supplementary Fig.3. RNA qual…

## Sheet: NGS
Supplementary Data 2			Next Generation RNA-sequencing Analysis among LT-CML stem cells and normal LT-HSCs
gene_name	Normal LT-KLS 2 months old	Normal LT-KLS 6 months old	Normal ST-KLS 2 months old	Normal KLS- 2 months old	CM LT-KLS	CML LT-KLS	CML ST-KLS	CML KLS-	p-value t-test (CML stem cell vs. normal HSC and CML non-stem cell)	log2(CML stem cell / normal HSC + CML non-stem cell)	absolute log2 ratio	p-value t-test (CML stem cell vs. normal HSC)	log2(CML stem cell / normal HSC)	absolute log2 ratio	log2(CML stem cell / CML non-stem cell)	absolute log2 ratio
Gdpd3	0.3286	0.3136	0.2491	1.433	95.02	88.5	131.9	41.05	0.00282822	3.59933	3.59933	0.00810306	8.46715	8.46715	1.35686	1.35686	358.794
F2r	39.93	23.78	15.54	8.223	78.21	57.34	56.67	7.595	0.0027346	1.75269	1.75269	0.0100526	1.27828	1.27828	3.0766	3.0766	287.288
H2-T24	7.144	6.905	7.071	7.398	54.43	38.58	38.68	12.96	0.0086702	2.40369	2.40369	0.00989975	2.64046	2.64046	1.76005	1.76005	173.168
Serpina3f	3.816	5.994	3.881	0.5592	43.2	40.03	30.8	8.082	0.00342469	3.08918	3.08918	0.00502312	3.05811	3.05811	2.23359	2.23359	136.362
Cish	10.81	12.77	8.248	0.6397	28.9	19.75	23.26	1.844	0.00259036	1.80446	1.80446	0.0109149	1.1759	1.1759	3.70032	3.70032	106.222
Pim2	8.13	7.2	10.82	2.37	24.31	23.17	20.32	2.558	9.62043e-05	1.86236	1.86236	0.000512588	1.37447	1.37447	3.14323	3.14323	98.878
Ccdc91	8.155	9.007	6.513	3.493	23.26	19.41	11.94	3.698	0.0278611	1.56011	1.56011	0.0418673	1.2058	1.2058	2.29939	2.29939	85.476
H2-T10	9.007	5.859	7.9	3.349	18.18	17.86	16.89	5.865	5.29926e-05	1.46388	1.46388	0.00165473	1.2172	1.2172	1.58892	1.58892	84.91
4930422I07Rik	2.623	3.783	3.56	2.414	11.43	13.88	13.61	4.104	0.0010548	1.97641	1.97641	0.0010044	1.96543	1.96543	1.66045	1.66045	55.404
Slc7a8	3.007	1.712	4.221	2.056	12.33	10.07	17.46	2.825	0.0180801	2.26505	2.26505	0.015967	2.15659	2.15659	2.23366	2.23366	53.681
Atp10d	3.531	4.116	5.401	1.361	11.21	7.465	13.78	4.677	0.0238388	1.50289	1.50289	0.0307035	1.31461	1.31461	1.20982	1.20982	51.541
Sfi1	3.35	2.538	4.507	1.533	10.2	7.873	14.08	3.361	0.0216071	1.80942	1.80942	0.0232232	1.62906	1.62906	1.67303	1.67303	47.442
Atp6v0e2	0	0.16	0.1743	0	17.56	14.21	12.62	2.604	0.00273678	4.65415	4.65415	0.00480269	7.05295	7.05295	2.50647	2.50647	47.3283
Socs2	6.627	3.254	2.279	0.5136	12.09	9.008	10.8	0.3779	0.000757073	2.02622	2.02622	0.00937857	1.39132	1.39132	4.81436	4.81436	44.9495
Slc15a2	2.64	3.072	3.134	1.306	8.752	9.937	10.28	2.283	0.000104899	1.95707	1.95707	0.00112351	1.71141	1.71141	2.08054	2.08054	41.404
Trim21	0.9936	1.011	0.8244	0.5871	11.92	9.461	11.08	5.38	0.000123751	2.62074	2.62074	0.00252681	3.52034	3.52034	1.00807	1.00807	41.2571
Ubtd2	2.497	2.416	2.42	1.531	9.288	10.13	8.087	3.055	0.00142013	1.9434	1.9434	0.00379494	1.90722	1.90722	1.58549	1.58549	39.424
Gm7035	0.908	1.833	1.122	0.447	10.25	8.004	11.34	4.662	0.00111145	2.45877	2.45877	0.00435007	2.93751	2.93751	1.08132	1.08132	38.566
Gm13051	2.444	2.607	3.755	1.001	6.753	7.618	7.347	1.842	5.07645e-05	1.63565	1.63565	0.000982931	1.30233	1.30233	1.97458	1.97458	33.367
Myom1	2.432	2.07	0.1901	0.08353	11.76	9.624	4.045	0.5171	0.0390062	3.00136	3.00136	0.0422775	2.43817	2.43817	4.03493	4.03493	30.7217
Mmp16	0.7997	1.189	0.1512	0.03237	8.941	9.554	9.169	0.04906	5.07098e-08	4.37548	4.37548	4.44706e-05	3.69239	3.69239	7.55428	7.55428	29.8853
Gimap3	2.197	1.503	1.315	0.1611	6.755	4.25	10.78	0.0785	0.0381343	2.78865	2.78865	0.0480534	2.11901	2.11901	6.53146	6.53146	27.0396
Zfp57	2.079	2.654	2.017	0.1289	6.659	7.227	4.927	0.3658	0.00225083	2.1137	2.1137	0.0106481	1.47877	1.47877	4.09957	4.09957	26.0577
H2-T3	0.1151	0.8842	0.1221	0.02267	8.959	6.354	8.301	0.7474	0.00402042	4.37903	4.37903	0.0031244	4.39627	4.39627	3.39666	3.39666	25.5055
Ttc30b	1.955	1.441	2.096	1.02	5.58	4.643	6.034	2.34	0.00146016	1.61395	1.61395	0.00241651	1.56566	1.56566	1.21152	1.21152	25.109
Entpd1	1.875	1.646	3.473	0.7528	4.776	4.135	6.865	1.164	0.0147937	1.56107	1.56107	0.0249755	1.17354	1.17354	2.17561	2.17561	24.6868
Rab11fip3	1.855	3.034	1.367	0.3019	6.957	4.871	5.595	0.1716	0.0015452	2.10939	2.10939	0.00504188	1.47768	1.47768	5.08084	5.08084	24.1525
Gm6251	1.199	2.326	2.233	2.159	3.856	3.279	4.486	1.44	0.00504193	1.04958	1.04958	0.00883864	1.01309	1.01309	1.42763	1.42763	20.978
Stx3	1.611	1.64	1.991	2.008	3.578	3.362	4.73	0.8418	0.00851388	1.26524	1.26524	0.0146474	1.15462	1.15462	2.20822	2.20822	19.7618
Ldhd	1.287	1.206	1.845	0.1111	3.545	4.154	6.958	0.2527	0.0265069	2.37727	2.37727	0.0385793	1.75649	1.75649	4.27306	4.27306	19.3588
Cuedc1	1.676	2.099	0.8299	0.22	4.144	5.538	4.215	0.4691	0.00124372	2.12931	2.12931	0.00342093	1.59353	1.59353	3.30377	3.30377	19.191
Fbxw10	1.596	2.14	1.759	0.6951	3.711	2.875	4.73	1.615	0.018315	1.27284	1.27284	0.0291878	1.04217	1.04217	1.2238	1.2238	19.1211
Rgnef	1.265	2.254	1.012	0.4259	4.507	3.773	4.886	0.7892	0.000361366	1.93313	1.93313	0.00241658	1.53892	1.53892	2.47532	2.47532	18.9121
Lgmn	0.6153	0.9607	1.505	1.502	3.042	3.107	5.182	1.677	0.0298907	1.59301	1.59301	0.0230791	1.8788	1.8788	1.17136	1.17136	17.591
Calr3	1.618	1.706	1.125	1.366	3.558	2.323	4.187	1.337	0.0336841	1.23032	1.23032	0.0319205	1.17822	1.17822	1.32774	1.32774	17.22
Man2a2	1.558	1.697	1.601	0.5769	3.267	3.878	3.095	0.9629	0.000588302	1.41598	1.41598	0.00746475	1.07638	1.07638	1.82572	1.82572	16.6358
Mxra8	0.9969	1.147	0.9169	0.1309	3.159	3.082	3.675	0.5457	6.9795e-05	2.14469	2.14469	0.00152017	1.69585	1.69585	2.59862	2.59862	13.6534
AI429214	0.333	0.1925	0.1359	0.1514	3.801	3.227	3.345	1.577	5.26013e-05	2.85484	2.85484	0.000624064	3.97117	3.97117	1.13262	1.13262	12.7628
Filip1l	0.9802	1.244	0.8782	1.028	1.926	2.58	2.248	0.9692	0.00763877	1.14232	1.14232	0.00476628	1.12236	1.12236	1.21591	1.21591	11.8536
Mctp2	0.8227	0.5424	1.801	0.2473	2.361	1.869	3.568	0.5236	0.0234237	1.72297	1.72297	0.0379557	1.3004	1.3004	2.3116	2.3116	11.735
Sec16b	0.8305	0.5202	1.298	0.284	2.456	1.744	3.864	0.6199	0.0385549	1.91959	1.91959	0.0438208	1.60621	1.60621	2.11643	2.11643	11.6166
Trim65	1.019	1.002	1.029	0.7446	2.407	1.585	2.621	0.9199	0.0268425	1.22517	1.22517	0.0319459	1.1165	1.1165	1.26079	1.26079	11.3275
Pla2g7	0.8377	1.29	0.02778	0.2062	2.8	1.979	3.222	0.5276	0.00549569	2.20644	2.20644	0.00994651	1.89217	1.89217	2.3377	2.3377	10.8903
Ttc23	0.2373	0.8647	0.5266	0.2337	3.762	2.954	1.455	0.3623	0.0368469	2.61393	2.61393	0.0376606	2.32688	2.32688	2.91029	2.91029	10.3956
Abca4	0.7677	0.8722	0.5285	0.06811	3.212	2.023	1.784	0.1084	0.018867	2.3187	2.3187	0.0302865	1.69463	1.69463	4.43187	4.43187	9.36391
Lgr4	0.6737	1.266	0.6309	0.2049	2.157	1.368	2.153	0.5768	0.0100333	1.4972	1.4972	0.0193462	1.14328	1.14328	1.71428	1.71428	9.0303
Alpk3	0.5903	0.7165	1.328	0.1395	2.101	1.613	2.005	0.1146	0.00128351	1.72221	1.72221	0.0127353	1.11807	1.11807	4.05612	4.05612	8.6079
Serpina3h	0.0735	0.04098	0.05208	0	3.666	3.147	1.025	0.2474	0.0441047	4.97989	4.97989	0.0434797	5.55637	5.55637	3.40061	3.40061	8.25196
Gpr87	0.6466	1.404	0.2745	0.04245	1.661	2.408	1.615	0.04826	0.00509007	1.97137	1.97137	0.0299054	1.28961	1.28961	5.29497	5.29497	8.09981
3632451O06Rik	0.4926	0.3352	0.1162	0	3.146	2.458	1.113	0.0817	0.0366106	3.44817	3.44817	0.0398777	2.83096	2.83096	4.77637	4.77637	7.7427
D930020B18Rik	0.1024	0.1466	0.1242	0.07203	2.227	2.885	1.566	0.3276	0.0153418	3.84816	3.84816	0.0155856	4.1614	4.1614	2.76445	2.76445	7.45083
Echdc3	0.498	0.6701	0.4992	0.5177	1.866	1.152	1.629	0.4646	0.018297	1.54749	1.54749	0.0171831	1.47879	1.47879	1.73728	1.73728	7.2966
Gm6578	0.4476	0.5444	0.4422	0.263	1.693	1.619	1.544	0.7131	6.75337e-06	1.74752	1.74752	2.45712e-05	1.75952	1.75952	1.18263	1.18263	7.2663
Elavl4	0.2571	0.1254	0.06565	0.01312	1.487	2.204	2.752	0.2536	0.0149535	3.90895	3.90895	0.0147705	3.84568	3.84568	3.08214	3.08214	7.15787
H2-Bl	0.09906	0.08291	0.06987	0	2.007	1.486	2.299	0.6664	0.00334301	3.39408	3.39408	0.00804056	4.52348	4.52348	1.53464	1.53464	6.71024
C530028O21Rik	0.04888	0.5307	0.02594	0.02407	1.766	1.928	1.884	0.2463	4.72898e-06	3.40789	3.40789	0.00306362	3.2035	3.2035	2.9163	2.9163	6.45389
Luzp2	0.3707	0.7224	0.1715	0.009361	1.942	2.062	1.017	0.02129	0.0176465	2.69171	2.69171	0.0221988	1.98929	1.98929	6.29669	6.29669	6.31625
Ikzf4	0.7842	0.6549	0.2526	0.01379	1.929	1.166	1.379	0.04704	0.00754988	2.08909	2.08909	0.0170209	1.40309	1.40309	4.98657	4.98657	6.22653
H2-Q10	0.03403	0.7958	0	0	1.869	1.64	1.384	0.3811	0.000358184	2.75157	2.75157	0.00922547	2.55983	2.55983	2.09752	2.09752	6.10393
Clec14a	0.1546	0.3228	0.02344	0	2.554	1.162	1.797	0.01237	0.0234365	4.16218	4.16218	0.023939	3.46042	3.46042	7.21489	7.21489	6.02621
Sparc	0.109	0.255	0.1157	0	2.017	2.007	1.074	0.1709	0.0177377	3.70705	3.70705	0.0181323	3.40973	3.40973	3.31374	3.31374	5.7486
Gm15698	0.2476	0	0	0	1.908	1.424	1.524	0.6237	0.000465098	3.21549	3.21549	0.00117044	4.29369	4.29369	1.37588	1.37588	5.7273
Cage1	0.3871	0.7921	0.4108	0.2859	1.268	0.7634	1.181	0.3901	0.0175742	1.24047	1.24047	0.0291751	1.01462	1.01462	1.45677	1.45677	5.4784
Zfp575	0.4201	0.5484	0.5038	0.4682	0.7919	1.159	1.112	0.4297	0.0184814	1.10686	1.10686	0.017008	1.05683	1.05683	1.24853	1.24853	5.4331
Loxl3	0.3467	0.5997	0.3811	0.2195	1.312	0.9495	1.299	0.2495	0.00335548	1.72386	1.72386	0.00466598	1.42337	1.42337	2.25001	2.25001	5.357
Tmem158	0.405	0.6281	0.307	0	1.449	1.521	0.8669	0.09717	0.0107556	2.15358	2.15358	0.0197734	1.5176	1.5176	3.71832	3.71832	5.27417
Rhbdl2	0.7414	0.5467	0.1306	0.2837	1.065	0.9876	1.14	0.1378	0.00144267	1.53183	1.53183	0.0370572	1.17016	1.17016	2.94912	2.94912	5.0328
Scd4	0.3915	0.3679	0.4329	0.1285	1.225	0.9468	1.135	0.327	0.000943152	1.74186	1.74186	0.00509829	1.47169	1.47169	1.75311	1.75311	4.9546
Crisp2	0.4985	0.2081	0.529	0.1403	1.407	1.053	0.8003	0.2791	0.0165596	1.71514	1.71514	0.0204259	1.39979	1.39979	1.96119	1.96119	4.9153
H2-Q1	0.1473	0.2855	0.1047	0.0486	1.209	0.8896	1.445	0.5809	0.00529533	2.33938	2.33938	0.00835355	2.72088	2.72088	1.02389	1.02389	4.7106
Mid1	0.1767	0.1648	0.1741	0.2332	0.6971	1.744	0.9996	0.3829	0.0476317	2.34118	2.34118	0.0442287	2.73838	2.73838	1.5827	1.5827	4.5724
Nov	0.1484	0.07058	0.02227	0.02087	1.491	0.8825	1.906	0.02356	0.0215854	4.64194	4.64194	0.0217952	4.14884	4.14884	5.92	5.92	4.56518
Habp4	0.3125	0.7502	0.2487	0.09616	0.7339	0.8558	1.066	0.3499	0.00578161	1.33257	1.33257	0.042838	1.01798	1.01798	1.33912	1.33912	4.41316
4931440B09Rik	0.2254	0.1883	0.04785	0	1.39	0.8396	1.062	0.3533	0.00840402	2.75115	2.75115	0.00947689	2.83423	2.83423	1.63486	1.63486	4.10645
H2-Ea	0.06402	0.05347	0	0	1.234	0.7715	1.576	0.1434	0.0188813	4.51602	4.51602	0.0187898	4.92995	4.92995	3.05748	3.05748	3.84239
1700067C01Rik	0.228	0.201	0.1748	0.07486	0.7568	1.097	1.139	0.09929	0.00783113	2.68071	2.68071	0.0104573	2.30935	2.30935	3.32874	3.32874	3.77075
Echdc2	0.5889	0.3606	0.125	0.07732	1.059	0.7742	0.5882	0.1758	0.0161193	1.60396	1.60396	0.0395182	1.17218	1.17218	2.19887	2.19887	3.74902
Arhgef16	0.1661	0.3698	0.1958	0.03634	0.9067	0.5862	1.264	0.124	0.0270069	2.36483	2.36483	0.0315477	1.91372	1.91372	2.88967	2.88967	3.64894
D17H6S56E-3	0.2427	0.1447	0.2461	0.06859	0.7725	0.8384	1.194	0.05206	0.00944856	2.63199	2.63199	0.0126575	2.14653	2.14653	4.16667	4.16667	3.55905
Tmem204	0.1409	0.4942	0.1495	0	0.7603	0.6792	0.6937	0.09465	0.00107931	2.01564	2.01564	0.0276241	1.44299	1.44299	2.90931	2.90931	3.01245
Tbc1d30	0.07925	0.1544	0.2523	0.0607	0.6873	0.5788	1.103	0.06902	0.0233775	2.68108	2.68108	0.0242485	2.28546	2.28546	3.51622	3.51622	2.98477
Il20ra	0.04802	0.1604	0.4077	0.02364	0.694	0.9996	0.3855	0.1613	0.0397147	2.11294	2.11294	0.0460964	1.75468	1.75468	2.10318	2.10318	2.88016
Tspan7	0.02826	0.0472	0.3299	0.1113	0.354	0.9907	0.9376	0.06328	0.0389897	2.71348	2.71348	0.0366556	2.49321	2.49321	3.58763	3.58763	2.86224
Scd3	0.2443	0.2887	0.2145	0.1847	0.4996	0.6801	0.385	0.1778	0.0330312	1.23229	1.23229	0.0394052	1.06574	1.06574	1.5526	1.5526	2.6747
3110049J23Rik	0.1134	0.3408	0.3369	0.04466	0.5462	0.5465	0.6795	0.05077	0.00107767	1.73627	1.73627	0.0144988	1.16361	1.16361	3.54046	3.54046	2.65873
Rcan2	0.06188	0.06467	0	0	0.7179	0.5716	1.149	0.03468	0.0225431	4.65577	4.65577	0.0226003	4.26821	4.26821	4.55078	4.55078	2.59973
Gm8909	0.04188	0.4547	0.1328	0	0.7238	0.4568	0.6681	0.09346	0.00405764	2.09173	2.09173	0.0312434	1.55451	1.55451	2.72106	2.72106	2.57154
Slc5a9	0	0.1152	0	0	1.086	0.4409	0.8984	0.02575	0.0267752	4.84187	4.84187	0.025872	4.39595	4.39595	4.97248	4.97248	2.56625
Prss35	0.3377	0.2156	0.1265	0.09775	0.3433	0.5658	0.5102	0.1112	0.0115893	1.4123	1.4123	0.0267336	1.062	1.062	2.08899	2.08899	2.30805
Zfp697	0.1456	0.3081	0.1133	0.06692	0.5425	0.5743	0.3948	0.07609	0.00259275	1.82713	1.82713	0.00928409	1.41466	1.41466	2.72726	2.72726	2.22161
4930528F23Rik	0.02944	0.1229	0	0.116	0.5673	0.6128	0.4096	0.1318	0.00421385	2.72714	2.72714	0.00258404	3.38339	3.38339	2.00737	2.00737	1.98984
Gm5577	0.2818	0.08827	0.1869	0.1041	0.4752	0.4246	0.3394	0.03944	0.00203658	1.5599	1.5599	0.0171574	1.15374	1.15374	3.38864	3.38864	1.93971
Sardh	0.2443	0.2176	0.08643	0.01604	0.3923	0.4282	0.3138	0.01824	0.00223523	1.69817	1.69817	0.0179236	1.04869	1.04869	4.37359	4.37359	1.71691
1700030J22Rik	0.1519	0.1127	0.1254	0.08308	0.3252	0.2958	0.3431	0.1511	6.41598e-05	1.36419	1.36419	0.000258638	1.30571	1.30571	1.08872	1.08872	1.58828
Olfr99	0.1638	0.1824	0	0.2689	0.2631	0.2393	0.3507	0.06114	0.0213321	1.07215	1.07215	0.0402806	1.30111	1.30111	2.21756	2.21756	1.52934
Lzts1	0.08355	0.09304	0.1182	0	0.4562	0.2746	0.3577	0.1247	0.0100358	2.1126	2.1126	0.0165366	1.88458	1.88458	1.54085	1.54085	1.50799
Spag8	0.0402	0.2014	0.128	0.07918	0.3874	0.2202	0.3442	0.04501	0.0129284	1.68373	1.68373	0.0236701	1.36469	1.36469	2.81738	2.81738	1.44559
Mrgpra3	0.07748	0	0.04112	0.03815	0.224	0.3395	0.5804	0.13	0.0425438	2.73306	2.73306	0.0384384	3.26979	3.26979	1.55241	1.55241	1.43065
Ccdc103	0.1393	0.09304	0.1182	0	0.2684	0.4272	0.2087	0.09355	0.0339424	1.76291	1.76291	0.0499405	1.36722	1.36722	1.68803	1.68803	1.34839
AF366264	0.08723	0.1757	0.07444	0	0.1858	0.3074	0.3566	0.1374	0.0205828	1.57686	1.57686	0.028437	1.33279	1.33279	1.04378	1.04378	1.32457
Fam89a	0.1906	0.03184	0	0.07508	0.2939	0.4177	0.1632	0.1281	0.0436574	1.77635	1.77635	0.0426387	1.97554	1.97554	1.18672	1.18672	1.30042
Sectm1a	0.03104	0	0	0	0.2991	0.4421	0.3655	0.06951	0.0040682	4.19724	4.19724	0.00479418	5.15599	5.15599	2.40794	2.40794	1.20725
Amt	0.1513	0.0316	0.1205	0.03726	0.2187	0.2073	0.3645	0.04236	0.0227253	1.78231	1.78231	0.0327715	1.38154	1.38154	2.63703	2.63703	1.17352
Tnfrsf11a	0.1198	0.04998	0.02119	0.02949	0.1924	0.2625	0.3953	0.05588	0.0259585	2.35832	2.35832	0.0236009	2.15446	2.15446	2.34244	2.34244	1.12654
Kifc3	0.01713	0.02861	0.09089	0.03373	0.3135	0.3565	0.2016	0.05753	0.0131182	2.67229	2.67229	0.00932563	2.67339	2.67339	2.33632	2.33632	1.09949
Gm7247	0.1736	0	0	0	0.2091	0.3328	0.2787	0.09719	0.00320056	2.33647	2.33647	0.0218137	2.24091	2.24091	1.49284	1.49284	1.09139
Tmem125	0.05385	0.04497	0.05715	0.2916	0.2594	0.2065	0.1153	0.03014	0.0910216	1.01987	1.01987	0.0384573	1.89777	1.89777	2.68432	2.68432	1.05891
